# Supplementary material for: An integrated taxonomic and conservation assessment of Glauconycteris (Chiroptera, Vespertilionidae) in Cameroon, with the description of two new species from the Northwestern Congolian Lowland Forest
Source: Zookeys. 2026 Jun 15;1282:161–204. doi: 10.3897/zookeys.1282.183038 (PMC13288025; doi:10.3897/zookeys.1282.183038)
Supplement: XML Treatment for Glauconycteris baka [file zookeys.1282.183038-treatment1.xml]

<!DOCTYPE tp:taxon-treatment
  PUBLIC "-//TaxonX//DTD Taxonomic Treatment Publishing DTD v0 20100105//EN" "tax-treatment-NSO.dtd">
<tp:taxon-treatment xmlns:tp="http://www.plazi.org/taxpub"><tp:treatment-meta><kwd-group><label>Taxon classification</label><kwd>
                <named-content content-type="kingdom">Animalia</named-content>
              </kwd><kwd>
                <named-content content-type="order">Chiroptera</named-content>
              </kwd><kwd>
                <named-content content-type="family">Vespertilionidae</named-content>
              </kwd></kwd-group><mixed-citation publication-type="journal"><person-group><name><surname>Gomeh-Djame</surname><given-names>Aicha</given-names></name><name><surname>Bates</surname><given-names>Paul J. J.</given-names></name><name><surname>Juste</surname><given-names>Javier</given-names></name><name><surname>Suarez-Rubio</surname><given-names>Marcela</given-names></name><name><surname>Torrent</surname><given-names>Laura</given-names></name><name><surname>García-Mudarra</surname><given-names>Juan Luis</given-names></name><name><surname>Agodigo Ayangma</surname><given-names>Eugenie</given-names></name><name><surname>Yettore</surname><given-names>Félécité</given-names></name><name><surname>Bilong Bilong</surname><given-names>Charles Félix</given-names></name><name><surname>Bakwo-Fils</surname><given-names>Eric-Moise</given-names></name></person-group><article-title>An integrated taxonomic and conservation assessment of <italic><tp:taxon-name><tp:taxon-name-part taxon-name-part-type="genus" reg="Glauconycteris">Glauconycteris</tp:taxon-name-part></tp:taxon-name></italic> (<tp:taxon-name><tp:taxon-name-part taxon-name-part-type="order" reg="Chiroptera">Chiroptera</tp:taxon-name-part></tp:taxon-name>, <tp:taxon-name><tp:taxon-name-part taxon-name-part-type="family" reg="Vespertilionidae">Vespertilionidae</tp:taxon-name-part></tp:taxon-name>) in Cameroon, with the description of two new species from the Northwestern Congolian Lowland Forest</article-title><source>Zookeys</source><day>15</day><month>06</month><year>2026</year><volume>1282</volume><fpage>161</fpage><lpage>204</lpage><pub-id pub-id-type="doi">10.3897/zookeys.1282.183038</pub-id></mixed-citation></tp:treatment-meta><tp:nomenclature><tp:taxon-name><object-id xmlns:xlink="http://www.w3.org/1999/xlink" content-type="arpha" xlink:type="simple">5DDB12AE-9F58-55DD-B94F-F7D962005C06</object-id>
                    		<tp:taxon-name-part taxon-name-part-type="genus" reg="Glauconycteris">Glauconycteris</tp:taxon-name-part> <tp:taxon-name-part taxon-name-part-type="species" reg="baka">baka</tp:taxon-name-part>
                    	
                    		<object-id xmlns:xlink="http://www.w3.org/1999/xlink" content-type="zoobank" xlink:type="simple">https://zoobank.org/4BD1ADAC-C46B-49B4-9537-58E60D97FEEB</object-id>
                    	</tp:taxon-name><tp:taxon-status xmlns:xlink="http://www.w3.org/1999/xlink" xlink:type="simple">sp. nov.</tp:taxon-status><tp:nomenclature-citation-list><tp:nomenclature-citation><tp:taxon-name><tp:taxon-name-part taxon-name-part-type="genus" reg="Glauconycteris">Glauconycteris</tp:taxon-name-part> <tp:taxon-name-part taxon-name-part-type="species" reg="beatrix">beatrix</tp:taxon-name-part></tp:taxon-name><comment> (partim): Hassanin et al. (2018: fig. 4, clades 2a and 2b, MNHN specimens from <abbrev xmlns:xlink="http://www.w3.org/1999/xlink" xlink:title="Democratic Republic of Congo" xlink:type="simple">DRC</abbrev>).</comment></tp:nomenclature-citation></tp:nomenclature-citation-list></tp:nomenclature><tp:treatment-sec sec-type="Type material"><title>Type material.</title><p><bold><italic>Holotype</italic></bold>. Adult male (field number AD.2023.07.18.18), to be deposited at the Harrison Institute UK, for safekeeping prior to establishment of a formal collection at the Laboratory of Zoology, the University of Yaoundé I, Cameroon. Body preserved in alcohol, skull and baculum extracted, cleaned, and conserved. Collected by Aicha Gomeh-Djame, Junior Abiazhem and Eugenie Agodigo on 18 July 2023. The <abbrev xmlns:xlink="http://www.w3.org/1999/xlink" xlink:title="cytochrome b gene" xlink:type="simple">Cytb</abbrev> sequence is available in GenBank (<ext-link xmlns:xlink="http://www.w3.org/1999/xlink" xlink:href="PZ425896" ext-link-type="gen" xlink:type="simple">PZ425896</ext-link>) (Suppl. material <xref ref-type="supplementary-material" rid="S1">1</xref>).</p></tp:treatment-sec><tp:treatment-sec sec-type="Referred material"><title>Referred material.</title><p>Material attributable to <italic><tp:taxon-name><tp:taxon-name-part taxon-name-part-type="genus" reg="Glauconycteris">G.</tp:taxon-name-part> <tp:taxon-name-part taxon-name-part-type="species" reg="baka">baka</tp:taxon-name-part></tp:taxon-name></italic> sp. nov. includes specimens from <abbrev xmlns:xlink="http://www.w3.org/1999/xlink" xlink:title="Democratic Republic of Congo" xlink:type="simple">DRC</abbrev> held in the Muséum national d’Histoire naturelle (Paris), previously included within <italic><tp:taxon-name><tp:taxon-name-part taxon-name-part-type="genus" reg="Glauconycteris">G.</tp:taxon-name-part> <tp:taxon-name-part taxon-name-part-type="species" reg="beatrix">beatrix</tp:taxon-name-part></tp:taxon-name></italic> sensu Hassanin et al. (2018: fig. 4, clades 2a and 2b).</p></tp:treatment-sec><tp:treatment-sec sec-type="Type locality"><title>Type locality.</title><p>Mambele village, within the Zone of Hunting Interests with Community Management (<abbrev xmlns:xlink="http://www.w3.org/1999/xlink" xlink:title="Zone of Hunting Interests with Community Management" xlink:type="simple">ZICGC</abbrev>) of Lobéké National Park (<abbrev xmlns:xlink="http://www.w3.org/1999/xlink" xlink:title="Lobéké National Park" xlink:type="simple">LNP</abbrev>), East Region, Cameroon (<named-content xmlns:xlink="http://www.w3.org/1999/xlink" content-type="dwc:verbatimCoordinates" xlink:type="simple">2°26.63'N, 15°26.07'E</named-content>), 520 m a.s.l.</p></tp:treatment-sec><tp:treatment-sec sec-type="Diagnosis"><title>Diagnosis.</title><p>A small representative of the genus (<abbrev xmlns:xlink="http://www.w3.org/1999/xlink" xlink:title="forearm length" xlink:type="simple">FA</abbrev>: 34.2 mm; <abbrev xmlns:xlink="http://www.w3.org/1999/xlink" xlink:title="greatest skull length" xlink:type="simple">GSL</abbrev>: 10.73 mm) (Tables 1, 2, 3). The dorsal and ventral pelage is dark brown with a small, cream-coloured spot on each shoulder; the wings and tail membrane are brown, almost black and without conspicuous reticulation (Fig. <xref ref-type="fig" rid="F3">3C</xref>). The muzzle is flesh-coloured and hairless, and the ears are rounded (Fig. <xref ref-type="fig" rid="F3">3C</xref>). The tragus is relatively narrow with a straight anterior margin and a posterior margin that is gently convex, with a rounded tip; there is a well-developed basal lobe, which is not clearly visible in Fig. <xref ref-type="fig" rid="F4">4K</xref>. The baculum is small (<abbrev xmlns:xlink="http://www.w3.org/1999/xlink" xlink:title="greatest length of baculum" xlink:type="simple">GLB</abbrev>: 0.74 mm) and shaped like an inverted capital Y, with a narrow distal shaft and expanded basal lobes (Fig. <xref ref-type="fig" rid="F5">5I</xref>, Table <xref ref-type="table" rid="T2">2</xref>). The skull is small, with a bulbous braincase, which is noticeably expanded anteriorly (Fig. <xref ref-type="fig" rid="F6">6E</xref>). The rostrum is short and the dorsal profile is slightly concave. The second cusp of the bifid anterior upper incisor (I<sup>2</sup>) is well defined and is half the height of the principal cusp (Fig. <xref ref-type="fig" rid="F7">7D</xref>). The dentition is relatively weak, with a short lower canine and small lower premolars (p<sub>2</sub> and p<sub>4</sub>) (Fig. <xref ref-type="fig" rid="F7">7D</xref>).</p><fig id="F3" position="float" orientation="portrait"><object-id xmlns:xlink="http://www.w3.org/1999/xlink" content-type="doi" xlink:type="simple">10.3897/zookeys.1282.183038.figure3</object-id><object-id xmlns:xlink="http://www.w3.org/1999/xlink" content-type="arpha" xlink:type="simple">EB123FD1-FE3B-58C0-BC53-F31919B4D2E9</object-id><label>Figure 3.</label><caption><p>Three small, morphologically similar species of <italic><tp:taxon-name><tp:taxon-name-part taxon-name-part-type="genus" reg="Glauconycteris">Glauconycteris</tp:taxon-name-part></tp:taxon-name></italic> from Cameroon with dark pelage and wings, a pale shoulder spot and no lateral stripe shown at an enlarged scale to highlight diagnostic external characters. Ventral/lateral views above, dorsal view below. <bold>A</bold>. <italic><tp:taxon-name><tp:taxon-name-part taxon-name-part-type="genus" reg="Glauconycteris">G.</tp:taxon-name-part> <tp:taxon-name-part taxon-name-part-type="species" reg="lobeke">lobeke</tp:taxon-name-part></tp:taxon-name></italic> sp. nov., ♂, holotype, AD.2023.11.19.151, Djombi village, <abbrev xmlns:xlink="http://www.w3.org/1999/xlink" xlink:title="Lobéké National Park" xlink:type="simple">LNP</abbrev>; <bold>B</bold>. <italic><tp:taxon-name><tp:taxon-name-part taxon-name-part-type="genus" reg="Glauconycteris">G.</tp:taxon-name-part> <tp:taxon-name-part taxon-name-part-type="species" reg="beatrix">beatrix</tp:taxon-name-part></tp:taxon-name></italic>, ♂, AD.2023.11.25.182, Pont cassé platform, <abbrev xmlns:xlink="http://www.w3.org/1999/xlink" xlink:title="Lobéké National Park" xlink:type="simple">LNP</abbrev>; <bold>C</bold>. <italic><tp:taxon-name><tp:taxon-name-part taxon-name-part-type="genus" reg="Glauconycteris">G.</tp:taxon-name-part> <tp:taxon-name-part taxon-name-part-type="species" reg="baka">baka</tp:taxon-name-part></tp:taxon-name></italic> sp. nov., ♂, holotype, AD.2023.07.18.18, Mambele village, <abbrev xmlns:xlink="http://www.w3.org/1999/xlink" xlink:title="Lobéké National Park" xlink:type="simple">LNP</abbrev>. See Fig. <xref ref-type="fig" rid="F8">8</xref> for additional species of the genus. Not to scale.</p></caption><graphic xmlns:xlink="http://www.w3.org/1999/xlink" xlink:href="zookeys-1282-161_article-183038__-g003.jpg" id="oo_1678571.jpg" position="float" orientation="portrait" xlink:type="simple"><uri content-type="original_file" xlink:type="simple">https://binary.pensoft.net/fig/1678571</uri></graphic></fig><fig id="F4" position="float" orientation="portrait"><object-id xmlns:xlink="http://www.w3.org/1999/xlink" content-type="doi" xlink:type="simple">10.3897/zookeys.1282.183038.figure4</object-id><object-id xmlns:xlink="http://www.w3.org/1999/xlink" content-type="arpha" xlink:type="simple">CBB2D08F-A908-5D9E-8126-B332DBC5B025</object-id><label>Figure 4.</label><caption><p>Tragi of ten of the 11 species of <italic><tp:taxon-name><tp:taxon-name-part taxon-name-part-type="genus" reg="Glauconycteris">Glauconycteris</tp:taxon-name-part></tp:taxon-name></italic> known from Cameroon, with <italic><tp:taxon-name><tp:taxon-name-part taxon-name-part-type="genus" reg="Glauconycteris">G.</tp:taxon-name-part> <tp:taxon-name-part taxon-name-part-type="species" reg="humeralis">humeralis</tp:taxon-name-part></tp:taxon-name></italic> for comparative purposes. Species order follows Table <xref ref-type="table" rid="T1">1</xref>. <bold>A</bold>. <italic><tp:taxon-name><tp:taxon-name-part taxon-name-part-type="genus" reg="Glauconycteris">G.</tp:taxon-name-part> <tp:taxon-name-part taxon-name-part-type="species" reg="superba">superba</tp:taxon-name-part></tp:taxon-name></italic>, ♂, Mes 26, Mba’a village, <abbrev xmlns:xlink="http://www.w3.org/1999/xlink" xlink:title="Dja Biosphere Reserve" xlink:type="simple">DBR</abbrev>; <bold>B</bold>. <italic><tp:taxon-name><tp:taxon-name-part taxon-name-part-type="genus" reg="Glauconycteris">G.</tp:taxon-name-part> <tp:taxon-name-part taxon-name-part-type="species" reg="gleni">gleni</tp:taxon-name-part></tp:taxon-name></italic>, ♂ (subadult), AD.2024.22.05.222, Yenga fishing site, <abbrev xmlns:xlink="http://www.w3.org/1999/xlink" xlink:title="Lobéké National Park" xlink:type="simple">LNP</abbrev>; <bold>C</bold>. <italic><tp:taxon-name><tp:taxon-name-part taxon-name-part-type="genus" reg="Glauconycteris">G.</tp:taxon-name-part> <tp:taxon-name-part taxon-name-part-type="species" reg="variegata">variegata</tp:taxon-name-part></tp:taxon-name></italic>, ♀, HZM.7.39901, Barotseland, Zambia; <bold>D</bold>. <italic><tp:taxon-name><tp:taxon-name-part taxon-name-part-type="genus" reg="Glauconycteris">G.</tp:taxon-name-part> <tp:taxon-name-part taxon-name-part-type="species" reg="alboguttata">alboguttata</tp:taxon-name-part></tp:taxon-name></italic>, ♀, HZM.1.40172, Lekoumou, Congo; <bold>E</bold>. <italic><tp:taxon-name><tp:taxon-name-part taxon-name-part-type="genus" reg="Glauconycteris">G.</tp:taxon-name-part> <tp:taxon-name-part taxon-name-part-type="species" reg="argentata">argentata</tp:taxon-name-part></tp:taxon-name></italic>, ♂, Mbouroukou école publique, Mount Manengouba National Park; <bold>F</bold>. <italic><tp:taxon-name><tp:taxon-name-part taxon-name-part-type="genus" reg="Glauconycteris">G.</tp:taxon-name-part> <tp:taxon-name-part taxon-name-part-type="species" reg="egeria">egeria</tp:taxon-name-part></tp:taxon-name></italic>, ♀, Blandjock village, <abbrev xmlns:xlink="http://www.w3.org/1999/xlink" xlink:title="Dja Biosphere Reserve" xlink:type="simple">DBR</abbrev>; <bold>G</bold>. <italic><tp:taxon-name><tp:taxon-name-part taxon-name-part-type="genus" reg="Glauconycteris">G.</tp:taxon-name-part> <tp:taxon-name-part taxon-name-part-type="species" reg="lobeke">lobeke</tp:taxon-name-part></tp:taxon-name></italic> sp. nov., ♂, holotype, AD.2023.11.19.151, Djombi village, <abbrev xmlns:xlink="http://www.w3.org/1999/xlink" xlink:title="Lobéké National Park" xlink:type="simple">LNP</abbrev>; <bold>H</bold>. <italic><tp:taxon-name><tp:taxon-name-part taxon-name-part-type="genus" reg="Glauconycteris">G.</tp:taxon-name-part> <tp:taxon-name-part taxon-name-part-type="species" reg="curryae">curryae</tp:taxon-name-part></tp:taxon-name></italic>, ♀, AD.2023.11.28.196, Bai petite savane platform, <abbrev xmlns:xlink="http://www.w3.org/1999/xlink" xlink:title="Lobéké National Park" xlink:type="simple">LNP</abbrev>; <bold>I</bold>. <italic><tp:taxon-name><tp:taxon-name-part taxon-name-part-type="genus" reg="Glauconycteris">G.</tp:taxon-name-part> <tp:taxon-name-part taxon-name-part-type="species" reg="beatrix">beatrix</tp:taxon-name-part></tp:taxon-name></italic>, ♂, AD.2023.11.25.182, Pont cassé platform, <abbrev xmlns:xlink="http://www.w3.org/1999/xlink" xlink:title="Lobéké National Park" xlink:type="simple">LNP</abbrev>; <bold>J</bold>. <italic><tp:taxon-name><tp:taxon-name-part taxon-name-part-type="genus" reg="Glauconycteris">G.</tp:taxon-name-part> <tp:taxon-name-part taxon-name-part-type="species" reg="humeralis">humeralis</tp:taxon-name-part></tp:taxon-name></italic>, ♂, HZM.1.8023, Avakuhi, <abbrev xmlns:xlink="http://www.w3.org/1999/xlink" xlink:title="Democratic Republic of Congo" xlink:type="simple">DRC</abbrev>; <bold>K</bold>. <italic><tp:taxon-name><tp:taxon-name-part taxon-name-part-type="genus" reg="Glauconycteris">G.</tp:taxon-name-part> <tp:taxon-name-part taxon-name-part-type="species" reg="baka">baka</tp:taxon-name-part></tp:taxon-name></italic> sp. nov., ♂, holotype, AD.2023.07.18.18, Mambele village, <abbrev xmlns:xlink="http://www.w3.org/1999/xlink" xlink:title="Lobéké National Park" xlink:type="simple">LNP</abbrev>. All specimens from Cameroon, unless otherwise stated. Not to scale.</p></caption><graphic xmlns:xlink="http://www.w3.org/1999/xlink" xlink:href="zookeys-1282-161_article-183038__-g004.jpg" id="oo_1678572.jpg" position="float" orientation="portrait" xlink:type="simple"><uri content-type="original_file" xlink:type="simple">https://binary.pensoft.net/fig/1678572</uri></graphic></fig><fig id="F5" position="float" orientation="portrait"><object-id xmlns:xlink="http://www.w3.org/1999/xlink" content-type="doi" xlink:type="simple">10.3897/zookeys.1282.183038.figure5</object-id><object-id xmlns:xlink="http://www.w3.org/1999/xlink" content-type="arpha" xlink:type="simple">66E165D4-D489-5570-AB12-9D1D86C8BDB0</object-id><label>Figure 5.</label><caption><p>Bacula of eight of the 11 species of <italic><tp:taxon-name><tp:taxon-name-part taxon-name-part-type="genus" reg="Glauconycteris">Glauconycteris</tp:taxon-name-part></tp:taxon-name></italic> known from Cameroon, with <italic><tp:taxon-name><tp:taxon-name-part taxon-name-part-type="genus" reg="Glauconycteris">G.</tp:taxon-name-part> <tp:taxon-name-part taxon-name-part-type="species" reg="humeralis">humeralis</tp:taxon-name-part></tp:taxon-name></italic> for comparative purposes. Species order follows Table <xref ref-type="table" rid="T1">1</xref>. <bold>A</bold>. <italic><tp:taxon-name><tp:taxon-name-part taxon-name-part-type="genus" reg="Glauconycteris">G.</tp:taxon-name-part> <tp:taxon-name-part taxon-name-part-type="species" reg="superba">superba</tp:taxon-name-part></tp:taxon-name></italic>, Mes 26, Mba’a village, <abbrev xmlns:xlink="http://www.w3.org/1999/xlink" xlink:title="Dja Biosphere Reserve" xlink:type="simple">DBR</abbrev>; <bold>B</bold>. <italic><tp:taxon-name><tp:taxon-name-part taxon-name-part-type="genus" reg="Glauconycteris">G.</tp:taxon-name-part> <tp:taxon-name-part taxon-name-part-type="species" reg="gleni">gleni</tp:taxon-name-part></tp:taxon-name></italic>, (subadult), AD.2024.22.05.222, Yenga fishing site, <abbrev xmlns:xlink="http://www.w3.org/1999/xlink" xlink:title="Lobéké National Park" xlink:type="simple">LNP</abbrev>; <bold>C</bold>. <italic><tp:taxon-name><tp:taxon-name-part taxon-name-part-type="genus" reg="Glauconycteris">G.</tp:taxon-name-part> <tp:taxon-name-part taxon-name-part-type="species" reg="variegata">variegata</tp:taxon-name-part></tp:taxon-name></italic>, HZM.1.1770, Garissa, Kenya; <bold>D</bold>. <italic><tp:taxon-name><tp:taxon-name-part taxon-name-part-type="genus" reg="Glauconycteris">G.</tp:taxon-name-part> <tp:taxon-name-part taxon-name-part-type="species" reg="argentata">argentata</tp:taxon-name-part></tp:taxon-name></italic>, Mbouroukou école publique, Mount Manengouba National Park; <bold>E</bold>. <italic><tp:taxon-name><tp:taxon-name-part taxon-name-part-type="genus" reg="Glauconycteris">G.</tp:taxon-name-part> <tp:taxon-name-part taxon-name-part-type="species" reg="lobeke">lobeke</tp:taxon-name-part></tp:taxon-name></italic> sp. nov., holotype, AD.2023.11.19.151, Djombi village, <abbrev xmlns:xlink="http://www.w3.org/1999/xlink" xlink:title="Lobéké National Park" xlink:type="simple">LNP</abbrev>; <bold>F</bold>. <italic><tp:taxon-name><tp:taxon-name-part taxon-name-part-type="genus" reg="Glauconycteris">G.</tp:taxon-name-part> <tp:taxon-name-part taxon-name-part-type="species" reg="curryae">curryae</tp:taxon-name-part></tp:taxon-name></italic>, AD.2023.11.25.181, Pont cassé platform, <abbrev xmlns:xlink="http://www.w3.org/1999/xlink" xlink:title="Lobéké National Park" xlink:type="simple">LNP</abbrev>; <bold>G</bold>. <italic><tp:taxon-name><tp:taxon-name-part taxon-name-part-type="genus" reg="Glauconycteris">G.</tp:taxon-name-part> <tp:taxon-name-part taxon-name-part-type="species" reg="beatrix">beatrix</tp:taxon-name-part></tp:taxon-name></italic>, AD.2023.11.25.182, Pont cassé platform, <abbrev xmlns:xlink="http://www.w3.org/1999/xlink" xlink:title="Lobéké National Park" xlink:type="simple">LNP</abbrev>; <bold>H</bold>. <italic><tp:taxon-name><tp:taxon-name-part taxon-name-part-type="genus" reg="Glauconycteris">G.</tp:taxon-name-part> <tp:taxon-name-part taxon-name-part-type="species" reg="humeralis">humeralis</tp:taxon-name-part></tp:taxon-name></italic>, HZM.1.8023, Avakuhi, <abbrev xmlns:xlink="http://www.w3.org/1999/xlink" xlink:title="Democratic Republic of Congo" xlink:type="simple">DRC</abbrev>, <bold>I</bold>. <italic><tp:taxon-name><tp:taxon-name-part taxon-name-part-type="genus" reg="Glauconycteris">G.</tp:taxon-name-part> <tp:taxon-name-part taxon-name-part-type="species" reg="baka">baka</tp:taxon-name-part></tp:taxon-name></italic> sp. nov., holotype, AD.2023.07.18.18, Mambele village, <abbrev xmlns:xlink="http://www.w3.org/1999/xlink" xlink:title="Lobéké National Park" xlink:type="simple">LNP</abbrev>. Specimens from Cameroon, unless otherwise stated. Not to scale.</p></caption><graphic xmlns:xlink="http://www.w3.org/1999/xlink" xlink:href="zookeys-1282-161_article-183038__-g005.jpg" id="oo_1678573.jpg" position="float" orientation="portrait" xlink:type="simple"><uri content-type="original_file" xlink:type="simple">https://binary.pensoft.net/fig/1678573</uri></graphic></fig><fig id="F6" position="float" orientation="portrait"><object-id xmlns:xlink="http://www.w3.org/1999/xlink" content-type="doi" xlink:type="simple">10.3897/zookeys.1282.183038.figure6</object-id><object-id xmlns:xlink="http://www.w3.org/1999/xlink" content-type="arpha" xlink:type="simple">7C53291C-F6D0-5D47-BA52-8D1F2C2ADDF9</object-id><label>Figure 6.</label><caption><p>Skulls of the three species of small <italic><tp:taxon-name><tp:taxon-name-part taxon-name-part-type="genus" reg="Glauconycteris">Glauconycteris</tp:taxon-name-part></tp:taxon-name></italic> from Cameroon with dark pelage and wings, a pale shoulder spot and no lateral stripe, with <italic><tp:taxon-name><tp:taxon-name-part taxon-name-part-type="genus" reg="Glauconycteris">G.</tp:taxon-name-part> <tp:taxon-name-part taxon-name-part-type="species" reg="humeralis">humeralis</tp:taxon-name-part></tp:taxon-name></italic> for comparative purposes. <bold>A</bold>. <italic><tp:taxon-name><tp:taxon-name-part taxon-name-part-type="genus" reg="Glauconycteris">G.</tp:taxon-name-part> <tp:taxon-name-part taxon-name-part-type="species" reg="lobeke">lobeke</tp:taxon-name-part></tp:taxon-name></italic> sp. nov., ♂, holotype, AD.2023.11.19.151, Djombi village, <abbrev xmlns:xlink="http://www.w3.org/1999/xlink" xlink:title="Lobéké National Park" xlink:type="simple">LNP</abbrev>; <bold>B</bold>. <italic><tp:taxon-name><tp:taxon-name-part taxon-name-part-type="genus" reg="Glauconycteris">G.</tp:taxon-name-part> <tp:taxon-name-part taxon-name-part-type="species" reg="beatrix">beatrix</tp:taxon-name-part></tp:taxon-name></italic>, ♂, AD.2023.11.25.182, Pont cassé platform, <abbrev xmlns:xlink="http://www.w3.org/1999/xlink" xlink:title="Lobéké National Park" xlink:type="simple">LNP</abbrev>; <bold>C</bold>. <italic><tp:taxon-name><tp:taxon-name-part taxon-name-part-type="genus" reg="Glauconycteris">G.</tp:taxon-name-part> <tp:taxon-name-part taxon-name-part-type="species" reg="beatrix">beatrix</tp:taxon-name-part></tp:taxon-name></italic>, ♀, holotype, <abbrev xmlns:xlink="http://www.w3.org/1999/xlink" content-type="institution" xlink:title="Natural History Museum, UK" xlink:type="simple">NHMUK</abbrev>.95.5.4.19, Equatorial Guinea; <bold>D</bold>. <italic><tp:taxon-name><tp:taxon-name-part taxon-name-part-type="genus" reg="Glauconycteris">G.</tp:taxon-name-part> <tp:taxon-name-part taxon-name-part-type="species" reg="humeralis">humeralis</tp:taxon-name-part></tp:taxon-name></italic>, ♀, holotype, AMNH M49013, Medje, <abbrev xmlns:xlink="http://www.w3.org/1999/xlink" xlink:title="Democratic Republic of Congo" xlink:type="simple">DRC</abbrev> [lateral view is reversed]; <bold>E</bold>. <italic><tp:taxon-name><tp:taxon-name-part taxon-name-part-type="genus" reg="Glauconycteris">G.</tp:taxon-name-part> <tp:taxon-name-part taxon-name-part-type="species" reg="baka">baka</tp:taxon-name-part></tp:taxon-name></italic> sp. nov., ♂, holotype, AD.2023.07.18.18, Mambele village, <abbrev xmlns:xlink="http://www.w3.org/1999/xlink" xlink:title="Lobéké National Park" xlink:type="simple">LNP</abbrev>. Specimens from Cameroon, unless otherwise stated. Scale bars: 5 mm.</p></caption><graphic xmlns:xlink="http://www.w3.org/1999/xlink" xlink:href="zookeys-1282-161_article-183038__-g006.jpg" id="oo_1678574.jpg" position="float" orientation="portrait" xlink:type="simple"><uri content-type="original_file" xlink:type="simple">https://binary.pensoft.net/fig/1678574</uri></graphic></fig><fig id="F7" position="float" orientation="portrait"><object-id xmlns:xlink="http://www.w3.org/1999/xlink" content-type="doi" xlink:type="simple">10.3897/zookeys.1282.183038.figure7</object-id><object-id xmlns:xlink="http://www.w3.org/1999/xlink" content-type="arpha" xlink:type="simple">F82588F8-0752-59B8-AB5D-A7F8F2606E7A</object-id><label>Figure 7.</label><caption><p>Maxillary and mandibular dentition of the three species of small <italic><tp:taxon-name><tp:taxon-name-part taxon-name-part-type="genus" reg="Glauconycteris">Glauconycteris</tp:taxon-name-part></tp:taxon-name></italic> from Cameroon with dark pelage and wings, a pale shoulder and no lateral stripe, with <italic><tp:taxon-name><tp:taxon-name-part taxon-name-part-type="genus" reg="Glauconycteris">G.</tp:taxon-name-part> <tp:taxon-name-part taxon-name-part-type="species" reg="humeralis">humeralis</tp:taxon-name-part></tp:taxon-name></italic> for comparative purposes. <bold>A</bold>. <italic><tp:taxon-name><tp:taxon-name-part taxon-name-part-type="genus" reg="Glauconycteris">G.</tp:taxon-name-part> <tp:taxon-name-part taxon-name-part-type="species" reg="lobeke">lobeke</tp:taxon-name-part></tp:taxon-name></italic> sp. nov., ♂, holotype, AD.2023.11.19.151, Djombi village, <abbrev xmlns:xlink="http://www.w3.org/1999/xlink" xlink:title="Lobéké National Park" xlink:type="simple">LNP</abbrev>; <bold>B</bold>. <italic><tp:taxon-name><tp:taxon-name-part taxon-name-part-type="genus" reg="Glauconycteris">G.</tp:taxon-name-part> <tp:taxon-name-part taxon-name-part-type="species" reg="beatrix">beatrix</tp:taxon-name-part></tp:taxon-name></italic>, ♂, AD.2023.11.25.182, Pont cassé platform, <abbrev xmlns:xlink="http://www.w3.org/1999/xlink" xlink:title="Lobéké National Park" xlink:type="simple">LNP</abbrev>; <bold>C</bold>. <italic><tp:taxon-name><tp:taxon-name-part taxon-name-part-type="genus" reg="Glauconycteris">G.</tp:taxon-name-part> <tp:taxon-name-part taxon-name-part-type="species" reg="humeralis">humeralis</tp:taxon-name-part></tp:taxon-name></italic>, ♂, HZM.1.8023, Avakuhi, <abbrev xmlns:xlink="http://www.w3.org/1999/xlink" xlink:title="Democratic Republic of Congo" xlink:type="simple">DRC</abbrev>; <bold>D</bold>. <italic><tp:taxon-name><tp:taxon-name-part taxon-name-part-type="genus" reg="Glauconycteris">G.</tp:taxon-name-part> <tp:taxon-name-part taxon-name-part-type="species" reg="baka">baka</tp:taxon-name-part></tp:taxon-name></italic> sp. nov., ♂, holotype, AD.2023.07.18.18, Mambele village, <abbrev xmlns:xlink="http://www.w3.org/1999/xlink" xlink:title="Lobéké National Park" xlink:type="simple">LNP</abbrev>. Specimens from Cameroon, unless otherwise stated. Scale bar: 5 mm.</p></caption><graphic xmlns:xlink="http://www.w3.org/1999/xlink" xlink:href="zookeys-1282-161_article-183038__-g007.jpg" id="oo_1678575.jpg" position="float" orientation="portrait" xlink:type="simple"><uri content-type="original_file" xlink:type="simple">https://binary.pensoft.net/fig/1678575</uri></graphic></fig><table-wrap id="T2" position="float" orientation="portrait"><label>Table 2.</label><caption><p>External measurements (mm) and proportions (%) of <italic><tp:taxon-name><tp:taxon-name-part taxon-name-part-type="genus" reg="Glauconycteris">Glauconycteris</tp:taxon-name-part></tp:taxon-name></italic> collected for this study, together with the holotype of <italic><tp:taxon-name><tp:taxon-name-part taxon-name-part-type="genus" reg="Glauconycteris">G.</tp:taxon-name-part> <tp:taxon-name-part taxon-name-part-type="species" reg="beatrix">beatrix</tp:taxon-name-part></tp:taxon-name></italic> and two additional comparative specimens of <italic><tp:taxon-name><tp:taxon-name-part taxon-name-part-type="genus" reg="Glauconycteris">G.</tp:taxon-name-part> <tp:taxon-name-part taxon-name-part-type="species" reg="beatrix">beatrix</tp:taxon-name-part></tp:taxon-name></italic> and <italic><tp:taxon-name><tp:taxon-name-part taxon-name-part-type="genus" reg="Glauconycteris">G.</tp:taxon-name-part> <tp:taxon-name-part taxon-name-part-type="species" reg="humeralis">humeralis</tp:taxon-name-part></tp:taxon-name></italic>. Species order follows Table <xref ref-type="table" rid="T1">1</xref>. Measurements are defined in Materials and methods.</p></caption><table><tbody><tr><th rowspan="1" colspan="1">Species, sex, ID</th><th rowspan="1" colspan="1">
                      <abbrev xmlns:xlink="http://www.w3.org/1999/xlink" xlink:title="forearm length" xlink:type="simple">FA</abbrev>
                    </th><th rowspan="1" colspan="1">
                      <abbrev xmlns:xlink="http://www.w3.org/1999/xlink" xlink:title="tibia length" xlink:type="simple">TIB</abbrev>
                    </th><th rowspan="1" colspan="1">
                      <abbrev xmlns:xlink="http://www.w3.org/1999/xlink" xlink:title="foot length" xlink:type="simple">HF</abbrev>
                    </th><th rowspan="1" colspan="1">
                      <abbrev xmlns:xlink="http://www.w3.org/1999/xlink" xlink:title="ear length" xlink:type="simple">E</abbrev>
                    </th><th rowspan="1" colspan="1">
                      <abbrev xmlns:xlink="http://www.w3.org/1999/xlink" xlink:title="length fifth metacarpals" xlink:type="simple">5 Met</abbrev>
                    </th><th rowspan="1" colspan="1">
                      <abbrev xmlns:xlink="http://www.w3.org/1999/xlink" xlink:title="length of first phalanges of the fifth digit" xlink:type="simple">1P5D</abbrev>
                    </th><th rowspan="1" colspan="1">
                      <abbrev xmlns:xlink="http://www.w3.org/1999/xlink" xlink:title="length of second phalanges of the fifth digit" xlink:type="simple">2P5D</abbrev>
                    </th><th rowspan="1" colspan="1">
                      <abbrev xmlns:xlink="http://www.w3.org/1999/xlink" xlink:title="length fourth metacarpals" xlink:type="simple">4 Met</abbrev>
                    </th><th rowspan="1" colspan="1">
                      <abbrev xmlns:xlink="http://www.w3.org/1999/xlink" xlink:title="length third metacarpals" xlink:type="simple">3 Met</abbrev>
                    </th><th rowspan="1" colspan="1">
                      <abbrev xmlns:xlink="http://www.w3.org/1999/xlink" xlink:title="length of first phalanges of the third digit" xlink:type="simple">1P3D</abbrev>
                    </th><th rowspan="1" colspan="1">
                      <abbrev xmlns:xlink="http://www.w3.org/1999/xlink" xlink:title="length second phalanges of the third digit" xlink:type="simple">2P3D</abbrev>
                    </th><th rowspan="1" colspan="1"><abbrev xmlns:xlink="http://www.w3.org/1999/xlink" xlink:title="length second phalanges of the third digit" xlink:type="simple">2P3D</abbrev>/<abbrev xmlns:xlink="http://www.w3.org/1999/xlink" xlink:title="length of first phalanges of the third digit" xlink:type="simple">1P3D</abbrev> × 100 (%)</th><th rowspan="1" colspan="1">
                      <abbrev xmlns:xlink="http://www.w3.org/1999/xlink" xlink:title="greatest length of baculum" xlink:type="simple">GLB</abbrev>
                    </th></tr><tr><td rowspan="1" colspan="1"><italic><tp:taxon-name><tp:taxon-name-part taxon-name-part-type="genus" reg="Glauconycteris">G.</tp:taxon-name-part> <tp:taxon-name-part taxon-name-part-type="species" reg="superba">superba</tp:taxon-name-part></tp:taxon-name></italic> ♂ Mes 26</td><td rowspan="1" colspan="1">46.0</td><td rowspan="1" colspan="1">18.6</td><td rowspan="1" colspan="1">10.2</td><td rowspan="1" colspan="1">13.6</td><td rowspan="1" colspan="1">38.2</td><td rowspan="1" colspan="1">8.5</td><td rowspan="1" colspan="1">7.6</td><td rowspan="1" colspan="1">42.1</td><td rowspan="1" colspan="1">42.6</td><td rowspan="1" colspan="1">20.3</td><td rowspan="1" colspan="1">25.2</td><td rowspan="1" colspan="1">124.0</td><td rowspan="1" colspan="1">1.11</td></tr><tr><td rowspan="1" colspan="1"><italic><tp:taxon-name><tp:taxon-name-part taxon-name-part-type="genus" reg="Glauconycteris">G.</tp:taxon-name-part> <tp:taxon-name-part taxon-name-part-type="species" reg="gleni">gleni</tp:taxon-name-part></tp:taxon-name></italic> ♂ AD.2024.22.05.222</td><td rowspan="1" colspan="1">41.9</td><td rowspan="1" colspan="1">14.9</td><td rowspan="1" colspan="1">7.3</td><td rowspan="1" colspan="1">12.2</td><td rowspan="1" colspan="1">37.0</td><td rowspan="1" colspan="1">8.3</td><td rowspan="1" colspan="1">8.4</td><td rowspan="1" colspan="1">38.6</td><td rowspan="1" colspan="1">41.6</td><td rowspan="1" colspan="1">16.0</td><td rowspan="1" colspan="1">24.0</td><td rowspan="1" colspan="1">150.4</td><td rowspan="1" colspan="1">0.89</td></tr><tr><td rowspan="1" colspan="1"><italic><tp:taxon-name><tp:taxon-name-part taxon-name-part-type="genus" reg="Glauconycteris">G.</tp:taxon-name-part> <tp:taxon-name-part taxon-name-part-type="species" reg="variegata">variegata</tp:taxon-name-part></tp:taxon-name></italic> ♂ AD.2024.Z73</td><td rowspan="1" colspan="1">41.2</td><td rowspan="1" colspan="1">19.1</td><td rowspan="1" colspan="1">6.8</td><td rowspan="1" colspan="1">13.8</td><td rowspan="1" colspan="1">38.1</td><td rowspan="1" colspan="1">7.8</td><td rowspan="1" colspan="1">8.7</td><td rowspan="1" colspan="1">36.1</td><td rowspan="1" colspan="1">36.9</td><td rowspan="1" colspan="1">15.3</td><td rowspan="1" colspan="1">20.6</td><td rowspan="1" colspan="1">134.6</td><td rowspan="1" colspan="1">1.51</td></tr><tr><td rowspan="1" colspan="1"><italic><tp:taxon-name><tp:taxon-name-part taxon-name-part-type="genus" reg="Glauconycteris">G.</tp:taxon-name-part> <tp:taxon-name-part taxon-name-part-type="species" reg="argentata">argentata</tp:taxon-name-part></tp:taxon-name></italic> ♂ MAN.177</td><td rowspan="1" colspan="1">42.2</td><td rowspan="1" colspan="1">18.2</td><td rowspan="1" colspan="1">5.0</td><td rowspan="1" colspan="1">11.0</td><td rowspan="1" colspan="1">36.2</td><td rowspan="1" colspan="1">9.4</td><td rowspan="1" colspan="1">7.3</td><td rowspan="1" colspan="1">40.5</td><td rowspan="1" colspan="1">43.1</td><td rowspan="1" colspan="1">14.6</td><td rowspan="1" colspan="1">27.0</td><td rowspan="1" colspan="1">185.4</td><td rowspan="1" colspan="1">0.87</td></tr><tr><td rowspan="1" colspan="1"><italic><tp:taxon-name><tp:taxon-name-part taxon-name-part-type="genus" reg="Glauconycteris">G.</tp:taxon-name-part> <tp:taxon-name-part taxon-name-part-type="species" reg="egeria">egeria</tp:taxon-name-part></tp:taxon-name></italic> ♀ Mes 38</td><td rowspan="1" colspan="1">40.0</td><td rowspan="1" colspan="1">17.4</td><td rowspan="1" colspan="1">8.5</td><td rowspan="1" colspan="1">11.9</td><td rowspan="1" colspan="1">35.6</td><td rowspan="1" colspan="1">7.9</td><td rowspan="1" colspan="1">8.4</td><td rowspan="1" colspan="1">37.3</td><td rowspan="1" colspan="1">39.6</td><td rowspan="1" colspan="1">14.7</td><td rowspan="1" colspan="1">27.2</td><td rowspan="1" colspan="1">184.6</td><td rowspan="1" colspan="1">×</td></tr><tr><td rowspan="1" colspan="1"><italic><tp:taxon-name><tp:taxon-name-part taxon-name-part-type="genus" reg="Glauconycteris">G.</tp:taxon-name-part> <tp:taxon-name-part taxon-name-part-type="species" reg="curryae">curryae</tp:taxon-name-part></tp:taxon-name></italic> ♂ AD.2023.11.25.181</td><td rowspan="1" colspan="1">35.1</td><td rowspan="1" colspan="1">14.8</td><td rowspan="1" colspan="1">6.3</td><td rowspan="1" colspan="1">9.4</td><td rowspan="1" colspan="1">31.3</td><td rowspan="1" colspan="1">8.7</td><td rowspan="1" colspan="1">6.9</td><td rowspan="1" colspan="1">33.4</td><td rowspan="1" colspan="1">35.8</td><td rowspan="1" colspan="1">14.6</td><td rowspan="1" colspan="1">21.1</td><td rowspan="1" colspan="1">144.5</td><td rowspan="1" colspan="1">0.55</td></tr><tr><td rowspan="1" colspan="1"><italic><tp:taxon-name><tp:taxon-name-part taxon-name-part-type="genus" reg="Glauconycteris">G.</tp:taxon-name-part> <tp:taxon-name-part taxon-name-part-type="species" reg="curryae">curryae</tp:taxon-name-part></tp:taxon-name></italic> ♀ AD.2023.11.28.196</td><td rowspan="1" colspan="1">37.9</td><td rowspan="1" colspan="1">15.7</td><td rowspan="1" colspan="1">5.5</td><td rowspan="1" colspan="1">12.3</td><td rowspan="1" colspan="1">33.1</td><td rowspan="1" colspan="1">8.9</td><td rowspan="1" colspan="1">7.7</td><td rowspan="1" colspan="1">35.8</td><td rowspan="1" colspan="1">37.6</td><td rowspan="1" colspan="1">14.0</td><td rowspan="1" colspan="1">19.0</td><td rowspan="1" colspan="1">135.7</td><td rowspan="1" colspan="1">×</td></tr><tr><td rowspan="1" colspan="1"><italic><tp:taxon-name><tp:taxon-name-part taxon-name-part-type="genus" reg="Glauconycteris">G.</tp:taxon-name-part> <tp:taxon-name-part taxon-name-part-type="species" reg="lobeke">lobeke</tp:taxon-name-part></tp:taxon-name></italic> sp. nov. (holotype) ♂ AD.2023.11.19.151</td><td rowspan="1" colspan="1">35.8</td><td rowspan="1" colspan="1">17.5</td><td rowspan="1" colspan="1">7.2</td><td rowspan="1" colspan="1">7.5</td><td rowspan="1" colspan="1">31.5</td><td rowspan="1" colspan="1">8.0</td><td rowspan="1" colspan="1">7.0</td><td rowspan="1" colspan="1">33.8</td><td rowspan="1" colspan="1">34.0</td><td rowspan="1" colspan="1">12.3</td><td rowspan="1" colspan="1">22.1</td><td rowspan="1" colspan="1">179.7</td><td rowspan="1" colspan="1">0.66</td></tr><tr><td rowspan="1" colspan="1"><italic><tp:taxon-name><tp:taxon-name-part taxon-name-part-type="genus" reg="Glauconycteris">G.</tp:taxon-name-part> <tp:taxon-name-part taxon-name-part-type="species" reg="lobeke">lobeke</tp:taxon-name-part></tp:taxon-name></italic> sp.nov. (paratype) ♀ AD.2024.22.05.215</td><td rowspan="1" colspan="1">35.9</td><td rowspan="1" colspan="1">14.8</td><td rowspan="1" colspan="1">6.4</td><td rowspan="1" colspan="1">9.8</td><td rowspan="1" colspan="1">31.5</td><td rowspan="1" colspan="1">8.5</td><td rowspan="1" colspan="1">6.7</td><td rowspan="1" colspan="1">34.4</td><td rowspan="1" colspan="1">36.1</td><td rowspan="1" colspan="1">12.6</td><td rowspan="1" colspan="1">21.2</td><td rowspan="1" colspan="1">168.3</td><td rowspan="1" colspan="1">×</td></tr><tr><td rowspan="1" colspan="1"><italic><tp:taxon-name><tp:taxon-name-part taxon-name-part-type="genus" reg="Glauconycteris">G.</tp:taxon-name-part> <tp:taxon-name-part taxon-name-part-type="species" reg="beatrix">beatrix</tp:taxon-name-part></tp:taxon-name></italic> ♂ AD.2023.11.25.182</td><td rowspan="1" colspan="1">36.3</td><td rowspan="1" colspan="1">18.4</td><td rowspan="1" colspan="1">6.0</td><td rowspan="1" colspan="1">9.2</td><td rowspan="1" colspan="1">30.8</td><td rowspan="1" colspan="1">8.6</td><td rowspan="1" colspan="1">8.2</td><td rowspan="1" colspan="1">33.5</td><td rowspan="1" colspan="1">37.0</td><td rowspan="1" colspan="1">12.1</td><td rowspan="1" colspan="1">21.6</td><td rowspan="1" colspan="1">178.5</td><td rowspan="1" colspan="1">0.57</td></tr><tr><td rowspan="1" colspan="1"><italic><tp:taxon-name><tp:taxon-name-part taxon-name-part-type="genus" reg="Glauconycteris">G.</tp:taxon-name-part> <tp:taxon-name-part taxon-name-part-type="species" reg="beatrix">beatrix</tp:taxon-name-part></tp:taxon-name></italic> (holotype) ♀ <abbrev xmlns:xlink="http://www.w3.org/1999/xlink" content-type="institution" xlink:title="Natural History Museum, UK" xlink:type="simple">NHMUK</abbrev> 96.5.4.19</td><td rowspan="1" colspan="1">39.2</td><td rowspan="1" colspan="1">19.2</td><td rowspan="1" colspan="1">6.4</td><td rowspan="1" colspan="1">×</td><td rowspan="1" colspan="1">35.6</td><td rowspan="1" colspan="1">8.9</td><td rowspan="1" colspan="1">8.3</td><td rowspan="1" colspan="1">36.9</td><td rowspan="1" colspan="1">39.7</td><td rowspan="1" colspan="1">13.2</td><td rowspan="1" colspan="1">23.8</td><td rowspan="1" colspan="1">180.1</td><td rowspan="1" colspan="1">×</td></tr><tr><td rowspan="1" colspan="1"><italic><tp:taxon-name><tp:taxon-name-part taxon-name-part-type="genus" reg="Glauconycteris">G.</tp:taxon-name-part> <tp:taxon-name-part taxon-name-part-type="species" reg="beatrix">beatrix</tp:taxon-name-part></tp:taxon-name></italic> ♀ HZM.1.40181</td><td rowspan="1" colspan="1">41.0</td><td rowspan="1" colspan="1">21.4</td><td rowspan="1" colspan="1">6.6</td><td rowspan="1" colspan="1">×</td><td rowspan="1" colspan="1">37.6</td><td rowspan="1" colspan="1">9.8</td><td rowspan="1" colspan="1">8.5</td><td rowspan="1" colspan="1">40.0</td><td rowspan="1" colspan="1">43.1</td><td rowspan="1" colspan="1">13.9</td><td rowspan="1" colspan="1">24.7</td><td rowspan="1" colspan="1">177.6</td><td rowspan="1" colspan="1">×</td></tr><tr><td rowspan="1" colspan="1"><italic><tp:taxon-name><tp:taxon-name-part taxon-name-part-type="genus" reg="Glauconycteris">G.</tp:taxon-name-part> <tp:taxon-name-part taxon-name-part-type="species" reg="humeralis">humeralis</tp:taxon-name-part></tp:taxon-name></italic> ♂ HZM.1.8023</td><td rowspan="1" colspan="1">36.6</td><td rowspan="1" colspan="1">18.7</td><td rowspan="1" colspan="1">7.0</td><td rowspan="1" colspan="1">×</td><td rowspan="1" colspan="1">33.4</td><td rowspan="1" colspan="1">9.8</td><td rowspan="1" colspan="1">7.1</td><td rowspan="1" colspan="1">35.5</td><td rowspan="1" colspan="1">36.7</td><td rowspan="1" colspan="1">13.9</td><td rowspan="1" colspan="1">19.6</td><td rowspan="1" colspan="1">141.1</td><td rowspan="1" colspan="1">0.60</td></tr><tr><td rowspan="1" colspan="1"><italic><tp:taxon-name><tp:taxon-name-part taxon-name-part-type="genus" reg="Glauconycteris">G.</tp:taxon-name-part> <tp:taxon-name-part taxon-name-part-type="species" reg="baka">baka</tp:taxon-name-part></tp:taxon-name></italic> sp.nov. (holotype) ♂ AD.2023.07.18.18</td><td rowspan="1" colspan="1">34.2</td><td rowspan="1" colspan="1">15.6</td><td rowspan="1" colspan="1">5.4</td><td rowspan="1" colspan="1">10.1</td><td rowspan="1" colspan="1">30.8</td><td rowspan="1" colspan="1">9.3</td><td rowspan="1" colspan="1">8.5</td><td rowspan="1" colspan="1">32.9</td><td rowspan="1" colspan="1">35.5</td><td rowspan="1" colspan="1">12.1</td><td rowspan="1" colspan="1">22.4</td><td rowspan="1" colspan="1">185.1</td><td rowspan="1" colspan="1">0.74</td></tr></tbody></table></table-wrap></tp:treatment-sec><tp:treatment-sec sec-type="Etymology"><title>Etymology.</title><p>The species is named in honour of the Baka people, who live in and around <abbrev xmlns:xlink="http://www.w3.org/1999/xlink" xlink:title="Lobéké National Park" xlink:type="simple">LNP</abbrev>, and who have a close relationship with the forest and its wildlife. The name was discussed with members of the local community, including through park rangers, and was positively received, with community members expressing pride in the association. The proposed French name is ‘Chauve-souris papillon Baka’ and the proposed English name is ‘Baka butterfly bat’.</p></tp:treatment-sec><tp:treatment-sec sec-type="Description"><title>Description.</title><p>This is a small <italic><tp:taxon-name><tp:taxon-name-part taxon-name-part-type="genus" reg="Glauconycteris">Glauconycteris</tp:taxon-name-part></tp:taxon-name></italic> with a <abbrev xmlns:xlink="http://www.w3.org/1999/xlink" xlink:title="forearm length" xlink:type="simple">FA</abbrev> of 34.2 mm and a <abbrev xmlns:xlink="http://www.w3.org/1999/xlink" xlink:title="tibia length" xlink:type="simple">TIB</abbrev> of 15.6 mm (Table <xref ref-type="table" rid="T2">2</xref>). The dorsal and ventral pelage are dark brown; the hairs are bicoloured, blackish brown at the base and brownish at the tip; there is a small cream-coloured spot on each shoulder but no dorsolateral flank stripe (Fig. <xref ref-type="fig" rid="F3">3C</xref>). The pelage extends onto the inner margins of the interfemoral membrane and plagiopatagium. The muzzle is flesh-coloured and hairless. The wings and the interfemoral membrane are almost black and without conspicuous reticulation. In the wing, the second phalanx of the third digit (<abbrev xmlns:xlink="http://www.w3.org/1999/xlink" xlink:title="length second phalanges of the third digit" xlink:type="simple">2P3D</abbrev>) is long compared to the first phalanx and compared to <abbrev xmlns:xlink="http://www.w3.org/1999/xlink" xlink:title="forearm length" xlink:type="simple">FA</abbrev>; the phalanges of the fifth digit are long in comparison the fifth metacarpal (<abbrev xmlns:xlink="http://www.w3.org/1999/xlink" xlink:title="length fifth metacarpals" xlink:type="simple">5MET</abbrev>) (Table <xref ref-type="table" rid="T2">2</xref>). The ears are brown, separated, distinctly rounded, and 10.1 mm in height. Each tragus is comparable in colour to the ear and is relatively narrow, with a straight anterior margin and a posterior margin that is gently convex, with a rounded tip (Fig. <xref ref-type="fig" rid="F4">4K</xref>). The penis is dorsoventrally flattened, with a broad, trilobate distal portion. The baculum is small (<abbrev xmlns:xlink="http://www.w3.org/1999/xlink" xlink:title="greatest length of baculum" xlink:type="simple">GLB</abbrev>: 0.74 mm), and shaped like an inverted capital Y, with a straight, narrow distal portion and two bulbous posterior lobes (Fig. <xref ref-type="fig" rid="F5">5I</xref>, Table <xref ref-type="table" rid="T2">2</xref>).</p><p>The skull is small (<abbrev xmlns:xlink="http://www.w3.org/1999/xlink" xlink:title="greatest skull length" xlink:type="simple">GSL</abbrev>: 10.73 mm). The braincase is inflated, including its anterior part, such that postorbital constriction (<abbrev xmlns:xlink="http://www.w3.org/1999/xlink" xlink:title="postorbital constriction" xlink:type="simple">PC</abbrev>) is 40.1% of the greatest length of skull (<abbrev xmlns:xlink="http://www.w3.org/1999/xlink" xlink:title="greatest skull length" xlink:type="simple">GSL</abbrev>); <abbrev xmlns:xlink="http://www.w3.org/1999/xlink" xlink:title="braincase height" xlink:type="simple">BH</abbrev> is 47.8% of <abbrev xmlns:xlink="http://www.w3.org/1999/xlink" xlink:title="greatest skull length" xlink:type="simple">GSL</abbrev> (Table <xref ref-type="table" rid="T3">3</xref>). The rostrum is short, and the dorsal profile has a slight concavity (Fig. <xref ref-type="fig" rid="F6">6E</xref>). The secondary cusp of the bifid anterior upper incisor (I<sup>2</sup>) is well-defined and approximately half the height of the first; the posterior incisor (I<sup>3</sup>) is small, compressed between I<sup>2</sup> and the canine and lies within the toothrow; the length of the upper canine is not known as it is reduced by wear in the holotype (Fig. <xref ref-type="fig" rid="F7">7D</xref>). The upper premolar and three molars are unremarkable. The three lower incisors are compressed and well defined; the lower canine has a small crown area and is short; the lower premolars (p<sub>2</sub> and p<sub>4</sub>) are reduced; the three lower molars are unremarkable (Fig. <xref ref-type="fig" rid="F7">7D</xref>).</p><table-wrap id="T3" position="float" orientation="portrait"><label>Table 3</label><caption><p>Cranial measurements (mm) and proportions (%) of <italic><tp:taxon-name><tp:taxon-name-part taxon-name-part-type="genus" reg="Glauconycteris">Glauconycteris</tp:taxon-name-part></tp:taxon-name></italic> collected for this study, together with the holotype of <italic><tp:taxon-name><tp:taxon-name-part taxon-name-part-type="genus" reg="Glauconycteris">G.</tp:taxon-name-part> <tp:taxon-name-part taxon-name-part-type="species" reg="beatrix">beatrix</tp:taxon-name-part></tp:taxon-name></italic> and two additional comparative specimens of <italic><tp:taxon-name><tp:taxon-name-part taxon-name-part-type="genus" reg="Glauconycteris">G.</tp:taxon-name-part> <tp:taxon-name-part taxon-name-part-type="species" reg="beatrix">beatrix</tp:taxon-name-part></tp:taxon-name></italic> and <italic><tp:taxon-name><tp:taxon-name-part taxon-name-part-type="genus" reg="Glauconycteris">G.</tp:taxon-name-part> <tp:taxon-name-part taxon-name-part-type="species" reg="humeralis">humeralis</tp:taxon-name-part></tp:taxon-name></italic>. Species order follows Table <xref ref-type="table" rid="T1">1</xref>. Measurements are listed in Materials and methods.</p></caption><table><tbody><tr><th rowspan="1" colspan="1">Species, sex, ID</th><th rowspan="1" colspan="1">
                      <abbrev xmlns:xlink="http://www.w3.org/1999/xlink" xlink:title="greatest skull length" xlink:type="simple">GSL</abbrev>
                    </th><th rowspan="1" colspan="1">
                      <abbrev xmlns:xlink="http://www.w3.org/1999/xlink" xlink:title="condylo-canine length" xlink:type="simple">CCL</abbrev>
                    </th><th rowspan="1" colspan="1">
                      <abbrev xmlns:xlink="http://www.w3.org/1999/xlink" xlink:title="zygomatic breadth" xlink:type="simple">ZB</abbrev>
                    </th><th rowspan="1" colspan="1">BB</th><th rowspan="1" colspan="1">
                      <abbrev xmlns:xlink="http://www.w3.org/1999/xlink" xlink:title="postorbital constriction" xlink:type="simple">PC</abbrev>
                    </th><th rowspan="1" colspan="1"><abbrev xmlns:xlink="http://www.w3.org/1999/xlink" xlink:title="postorbital constriction" xlink:type="simple">PC</abbrev>/<abbrev xmlns:xlink="http://www.w3.org/1999/xlink" xlink:title="greatest skull length" xlink:type="simple">GSL</abbrev> × 100 (%)</th><th rowspan="1" colspan="1">
                      <abbrev xmlns:xlink="http://www.w3.org/1999/xlink" xlink:title="braincase height" xlink:type="simple">BH</abbrev>
                    </th><th rowspan="1" colspan="1"><abbrev xmlns:xlink="http://www.w3.org/1999/xlink" xlink:title="braincase height" xlink:type="simple">BH</abbrev>/<abbrev xmlns:xlink="http://www.w3.org/1999/xlink" xlink:title="greatest skull length" xlink:type="simple">GSL</abbrev> × 100 (%)</th><th rowspan="1" colspan="1">
                      <abbrev xmlns:xlink="http://www.w3.org/1999/xlink" xlink:title="mastoid breadth" xlink:type="simple">MB</abbrev>
                    </th><th rowspan="1" colspan="1">C-M<sup>3</sup></th><th rowspan="1" colspan="1">M<sup>3-</sup>M<sup>3</sup></th><th rowspan="1" colspan="1">c-m<sub>3</sub></th><th rowspan="1" colspan="1">
                      <abbrev xmlns:xlink="http://www.w3.org/1999/xlink" xlink:title="mandible length" xlink:type="simple">MAND</abbrev>
                    </th></tr><tr><td rowspan="1" colspan="1"><italic><tp:taxon-name><tp:taxon-name-part taxon-name-part-type="genus" reg="Glauconycteris">G.</tp:taxon-name-part> <tp:taxon-name-part taxon-name-part-type="species" reg="superba">superba</tp:taxon-name-part></tp:taxon-name></italic> ♂ Mes 26</td><td rowspan="1" colspan="1">16.40</td><td rowspan="1" colspan="1">15.41</td><td rowspan="1" colspan="1">11.40</td><td rowspan="1" colspan="1">8.63</td><td rowspan="1" colspan="1">4.78</td><td rowspan="1" colspan="1">29.1</td><td rowspan="1" colspan="1">7.14</td><td rowspan="1" colspan="1">43.5</td><td rowspan="1" colspan="1">9.53</td><td rowspan="1" colspan="1">5.64</td><td rowspan="1" colspan="1">7.80</td><td rowspan="1" colspan="1">6.30</td><td rowspan="1" colspan="1">12.05</td></tr><tr><td rowspan="1" colspan="1"><italic><tp:taxon-name><tp:taxon-name-part taxon-name-part-type="genus" reg="Glauconycteris">G.</tp:taxon-name-part> <tp:taxon-name-part taxon-name-part-type="species" reg="gleni">gleni</tp:taxon-name-part></tp:taxon-name></italic> ♂ AD.2024.22.05.222</td><td rowspan="1" colspan="1">13.84</td><td rowspan="1" colspan="1">13.27</td><td rowspan="1" colspan="1">9.43</td><td rowspan="1" colspan="1">7.78</td><td rowspan="1" colspan="1">4.50</td><td rowspan="1" colspan="1">32.5</td><td rowspan="1" colspan="1">5.71</td><td rowspan="1" colspan="1">41.3</td><td rowspan="1" colspan="1">8.61</td><td rowspan="1" colspan="1">4.67</td><td rowspan="1" colspan="1">5.89</td><td rowspan="1" colspan="1">5.05</td><td rowspan="1" colspan="1">9.85</td></tr><tr><td rowspan="1" colspan="1"><italic><tp:taxon-name><tp:taxon-name-part taxon-name-part-type="genus" reg="Glauconycteris">G.</tp:taxon-name-part> <tp:taxon-name-part taxon-name-part-type="species" reg="argentata">argentata</tp:taxon-name-part></tp:taxon-name></italic> ♂ MAN.177</td><td rowspan="1" colspan="1">12.27</td><td rowspan="1" colspan="1">11.59</td><td rowspan="1" colspan="1">8.94</td><td rowspan="1" colspan="1">7.27</td><td rowspan="1" colspan="1">5.04</td><td rowspan="1" colspan="1">41.1</td><td rowspan="1" colspan="1">5.88</td><td rowspan="1" colspan="1">47.9</td><td rowspan="1" colspan="1">8.06</td><td rowspan="1" colspan="1">4.10</td><td rowspan="1" colspan="1">5.94</td><td rowspan="1" colspan="1">4.62</td><td rowspan="1" colspan="1">8.89</td></tr><tr><td rowspan="1" colspan="1"><italic><tp:taxon-name><tp:taxon-name-part taxon-name-part-type="genus" reg="Glauconycteris">G.</tp:taxon-name-part> <tp:taxon-name-part taxon-name-part-type="species" reg="egeria">egeria</tp:taxon-name-part></tp:taxon-name></italic> ♀ Mes 38</td><td rowspan="1" colspan="1">13.72</td><td rowspan="1" colspan="1">13.04</td><td rowspan="1" colspan="1">9.05</td><td rowspan="1" colspan="1">7.64</td><td rowspan="1" colspan="1">3.99</td><td rowspan="1" colspan="1">29.1</td><td rowspan="1" colspan="1">5.50</td><td rowspan="1" colspan="1">40.1</td><td rowspan="1" colspan="1">8.12</td><td rowspan="1" colspan="1">4.36</td><td rowspan="1" colspan="1">5.87</td><td rowspan="1" colspan="1">4.74</td><td rowspan="1" colspan="1">9.42</td></tr><tr><td rowspan="1" colspan="1"><italic><tp:taxon-name><tp:taxon-name-part taxon-name-part-type="genus" reg="Glauconycteris">G.</tp:taxon-name-part> <tp:taxon-name-part taxon-name-part-type="species" reg="curryae">curryae</tp:taxon-name-part></tp:taxon-name></italic> ♂ AD.2023.11.25.181</td><td rowspan="1" colspan="1">×</td><td rowspan="1" colspan="1">11.11</td><td rowspan="1" colspan="1">8.51</td><td rowspan="1" colspan="1">6.84</td><td rowspan="1" colspan="1">4.00</td><td rowspan="1" colspan="1">×</td><td rowspan="1" colspan="1">4.95</td><td rowspan="1" colspan="1">×</td><td rowspan="1" colspan="1">7.28</td><td rowspan="1" colspan="1">4.13</td><td rowspan="1" colspan="1">5.51</td><td rowspan="1" colspan="1">4.40</td><td rowspan="1" colspan="1">8.34</td></tr><tr><td rowspan="1" colspan="1"><italic><tp:taxon-name><tp:taxon-name-part taxon-name-part-type="genus" reg="Glauconycteris">G.</tp:taxon-name-part> <tp:taxon-name-part taxon-name-part-type="species" reg="curryae">curryae</tp:taxon-name-part></tp:taxon-name></italic> ♀ AD.2023.11.28.196</td><td rowspan="1" colspan="1">12.41</td><td rowspan="1" colspan="1">11.49</td><td rowspan="1" colspan="1">8.92</td><td rowspan="1" colspan="1">7.07</td><td rowspan="1" colspan="1">4.25</td><td rowspan="1" colspan="1">34.2</td><td rowspan="1" colspan="1">5.24</td><td rowspan="1" colspan="1">42.2</td><td rowspan="1" colspan="1">7.96</td><td rowspan="1" colspan="1">4.21</td><td rowspan="1" colspan="1">5.83</td><td rowspan="1" colspan="1">4.61</td><td rowspan="1" colspan="1">8.58</td></tr><tr><td rowspan="1" colspan="1"><italic><tp:taxon-name><tp:taxon-name-part taxon-name-part-type="genus" reg="Glauconycteris">G.</tp:taxon-name-part> <tp:taxon-name-part taxon-name-part-type="species" reg="lobeke">lobeke</tp:taxon-name-part></tp:taxon-name></italic> sp. nov. (holotype) ♂ AD.2023.11.19.151</td><td rowspan="1" colspan="1">12.24</td><td rowspan="1" colspan="1">11.33</td><td rowspan="1" colspan="1">8.39</td><td rowspan="1" colspan="1">6.64</td><td rowspan="1" colspan="1">4.41</td><td rowspan="1" colspan="1">36.0</td><td rowspan="1" colspan="1">5.51</td><td rowspan="1" colspan="1">45.0</td><td rowspan="1" colspan="1">7.48</td><td rowspan="1" colspan="1">4.19</td><td rowspan="1" colspan="1">5.55</td><td rowspan="1" colspan="1">4.56</td><td rowspan="1" colspan="1">8.41</td></tr><tr><td rowspan="1" colspan="1"><italic><tp:taxon-name><tp:taxon-name-part taxon-name-part-type="genus" reg="Glauconycteris">G.</tp:taxon-name-part> <tp:taxon-name-part taxon-name-part-type="species" reg="lobeke">lobeke</tp:taxon-name-part></tp:taxon-name></italic> sp.nov. (paratype) ♀ AD.2024.22.05.215</td><td rowspan="1" colspan="1">12.34</td><td rowspan="1" colspan="1">11.63</td><td rowspan="1" colspan="1">8.87</td><td rowspan="1" colspan="1">6.93</td><td rowspan="1" colspan="1">4.33</td><td rowspan="1" colspan="1">35.1</td><td rowspan="1" colspan="1">5.41</td><td rowspan="1" colspan="1">43.8</td><td rowspan="1" colspan="1">7.73</td><td rowspan="1" colspan="1">4.29</td><td rowspan="1" colspan="1">5.73</td><td rowspan="1" colspan="1">4.61</td><td rowspan="1" colspan="1">8.86</td></tr><tr><td rowspan="1" colspan="1"><italic><tp:taxon-name><tp:taxon-name-part taxon-name-part-type="genus" reg="Glauconycteris">G.</tp:taxon-name-part> <tp:taxon-name-part taxon-name-part-type="species" reg="beatrix">beatrix</tp:taxon-name-part></tp:taxon-name></italic> ♂ AD.2023.11.25.182</td><td rowspan="1" colspan="1">11.56</td><td rowspan="1" colspan="1">10.99</td><td rowspan="1" colspan="1">×</td><td rowspan="1" colspan="1">6.81</td><td rowspan="1" colspan="1">3.99</td><td rowspan="1" colspan="1">34.5</td><td rowspan="1" colspan="1">4.98</td><td rowspan="1" colspan="1">43.1</td><td rowspan="1" colspan="1">7.45</td><td rowspan="1" colspan="1">3.83</td><td rowspan="1" colspan="1">5.21</td><td rowspan="1" colspan="1">4.17</td><td rowspan="1" colspan="1">8.40</td></tr><tr><td rowspan="1" colspan="1"><italic><tp:taxon-name><tp:taxon-name-part taxon-name-part-type="genus" reg="Glauconycteris">G.</tp:taxon-name-part> <tp:taxon-name-part taxon-name-part-type="species" reg="beatrix">beatrix</tp:taxon-name-part></tp:taxon-name></italic> (holotype) ♀ NHMUK96.5.4.19</td><td rowspan="1" colspan="1">11.38</td><td rowspan="1" colspan="1">11.05</td><td rowspan="1" colspan="1">×</td><td rowspan="1" colspan="1">7.08</td><td rowspan="1" colspan="1">4.29</td><td rowspan="1" colspan="1">37.7</td><td rowspan="1" colspan="1">5.11</td><td rowspan="1" colspan="1">44.9</td><td rowspan="1" colspan="1">7.47</td><td rowspan="1" colspan="1">4.13</td><td rowspan="1" colspan="1">5.71</td><td rowspan="1" colspan="1">4.55</td><td rowspan="1" colspan="1">8.82</td></tr><tr><td rowspan="1" colspan="1"><italic><tp:taxon-name><tp:taxon-name-part taxon-name-part-type="genus" reg="Glauconycteris">G.</tp:taxon-name-part> <tp:taxon-name-part taxon-name-part-type="species" reg="beatrix">beatrix</tp:taxon-name-part></tp:taxon-name></italic> ♀ HZM.1.40181</td><td rowspan="1" colspan="1">11.77</td><td rowspan="1" colspan="1">11.23</td><td rowspan="1" colspan="1">8.51</td><td rowspan="1" colspan="1">7.12</td><td rowspan="1" colspan="1">4.12</td><td rowspan="1" colspan="1">35.0</td><td rowspan="1" colspan="1">5.44</td><td rowspan="1" colspan="1">46.2</td><td rowspan="1" colspan="1">7.62</td><td rowspan="1" colspan="1">4.04</td><td rowspan="1" colspan="1">5.79</td><td rowspan="1" colspan="1">4.48</td><td rowspan="1" colspan="1">8.51</td></tr><tr><td rowspan="1" colspan="1"><italic><tp:taxon-name><tp:taxon-name-part taxon-name-part-type="genus" reg="Glauconycteris">G.</tp:taxon-name-part> <tp:taxon-name-part taxon-name-part-type="species" reg="humeralis">humeralis</tp:taxon-name-part></tp:taxon-name></italic> ♂ HZM.1.8023</td><td rowspan="1" colspan="1">11.18</td><td rowspan="1" colspan="1">10.59</td><td rowspan="1" colspan="1">8.25</td><td rowspan="1" colspan="1">7.09</td><td rowspan="1" colspan="1">4.19</td><td rowspan="1" colspan="1">37.5</td><td rowspan="1" colspan="1">5.20</td><td rowspan="1" colspan="1">46.5</td><td rowspan="1" colspan="1">7.45</td><td rowspan="1" colspan="1">4.05</td><td rowspan="1" colspan="1">5.42</td><td rowspan="1" colspan="1">4.20</td><td rowspan="1" colspan="1">8.01</td></tr><tr><td rowspan="1" colspan="1"><italic><tp:taxon-name><tp:taxon-name-part taxon-name-part-type="genus" reg="Glauconycteris">G.</tp:taxon-name-part> <tp:taxon-name-part taxon-name-part-type="species" reg="baka">baka</tp:taxon-name-part></tp:taxon-name></italic> sp.nov. (holotype) ♂ AD.2023.07.18.18</td><td rowspan="1" colspan="1">10.73</td><td rowspan="1" colspan="1">10.43</td><td rowspan="1" colspan="1">×</td><td rowspan="1" colspan="1">6.77</td><td rowspan="1" colspan="1">4.30</td><td rowspan="1" colspan="1">40.1</td><td rowspan="1" colspan="1">5.13</td><td rowspan="1" colspan="1">47.8</td><td rowspan="1" colspan="1">7.28</td><td rowspan="1" colspan="1">3.72</td><td rowspan="1" colspan="1">5.02</td><td rowspan="1" colspan="1">4.09</td><td rowspan="1" colspan="1">8.28</td></tr></tbody></table></table-wrap><p>No echolocation calls were obtained for this species, and no acoustic data are therefore available.</p></tp:treatment-sec><tp:treatment-sec sec-type="Comparison with similar species"><title>Comparison with similar species.</title><p><italic><tp:taxon-name><tp:taxon-name-part taxon-name-part-type="genus" reg="Glauconycteris">Glauconycteris</tp:taxon-name-part> <tp:taxon-name-part taxon-name-part-type="species" reg="baka">baka</tp:taxon-name-part></tp:taxon-name></italic> sp. nov. clearly differs from <italic><tp:taxon-name><tp:taxon-name-part taxon-name-part-type="genus" reg="Glauconycteris">G.</tp:taxon-name-part> <tp:taxon-name-part taxon-name-part-type="species" reg="superba">superba</tp:taxon-name-part></tp:taxon-name></italic>, <italic><tp:taxon-name><tp:taxon-name-part taxon-name-part-type="genus" reg="Glauconycteris">G.</tp:taxon-name-part> <tp:taxon-name-part taxon-name-part-type="species" reg="gleni">gleni</tp:taxon-name-part></tp:taxon-name></italic>, <italic><tp:taxon-name><tp:taxon-name-part taxon-name-part-type="genus" reg="Glauconycteris">G.</tp:taxon-name-part> <tp:taxon-name-part taxon-name-part-type="species" reg="variegata">variegata</tp:taxon-name-part></tp:taxon-name></italic>, <italic><tp:taxon-name><tp:taxon-name-part taxon-name-part-type="genus" reg="Glauconycteris">G.</tp:taxon-name-part> <tp:taxon-name-part taxon-name-part-type="species" reg="machadoi">machadoi</tp:taxon-name-part></tp:taxon-name></italic>, <italic><tp:taxon-name><tp:taxon-name-part taxon-name-part-type="genus" reg="Glauconycteris">G.</tp:taxon-name-part> <tp:taxon-name-part taxon-name-part-type="species" reg="alboguttata">alboguttata</tp:taxon-name-part></tp:taxon-name></italic>, <italic><tp:taxon-name><tp:taxon-name-part taxon-name-part-type="genus" reg="Glauconycteris">G.</tp:taxon-name-part> <tp:taxon-name-part taxon-name-part-type="species" reg="argentata">argentata</tp:taxon-name-part></tp:taxon-name></italic>, <italic><tp:taxon-name><tp:taxon-name-part taxon-name-part-type="genus" reg="Glauconycteris">G.</tp:taxon-name-part> <tp:taxon-name-part taxon-name-part-type="species" reg="kenyacola">kenyacola</tp:taxon-name-part></tp:taxon-name></italic>, and <italic><tp:taxon-name><tp:taxon-name-part taxon-name-part-type="genus" reg="Glauconycteris">G.</tp:taxon-name-part> <tp:taxon-name-part taxon-name-part-type="species" reg="egeria">egeria</tp:taxon-name-part></tp:taxon-name></italic>, by its smaller size (Tables 1, 2, 3) combined with a variety of other characters, including pelage colour and absence of wing reticulation (Figs <xref ref-type="fig" rid="F3">3</xref>, <xref ref-type="fig" rid="F8">8</xref>), shape of tragus (Fig. <xref ref-type="fig" rid="F4">4</xref>), bacular morphology (Fig. <xref ref-type="fig" rid="F5">5</xref>), cranial and dental morphology (Figs <xref ref-type="fig" rid="F6">6</xref>, <xref ref-type="fig" rid="F9">9</xref>, <xref ref-type="fig" rid="F10">10</xref>), and genetics (Fig. <xref ref-type="fig" rid="F2">2</xref>, Table <xref ref-type="table" rid="T4">4</xref>, Suppl. materials <xref ref-type="supplementary-material" rid="S3">3</xref>, 4).</p><fig id="F8" position="float" orientation="portrait"><object-id xmlns:xlink="http://www.w3.org/1999/xlink" content-type="doi" xlink:type="simple">10.3897/zookeys.1282.183038.figure8</object-id><object-id xmlns:xlink="http://www.w3.org/1999/xlink" content-type="arpha" xlink:type="simple">04F541A1-5B49-52B3-9287-EEF932E68067</object-id><label>Figure 8.</label><caption><p>Additional species of <italic><tp:taxon-name><tp:taxon-name-part taxon-name-part-type="genus" reg="Glauconycteris">Glauconycteris</tp:taxon-name-part></tp:taxon-name></italic> recorded in Cameroon, illustrating broader variation in size and pelage across the genus. Species order follows Table <xref ref-type="table" rid="T1">1</xref>. <bold>A</bold>. <italic><tp:taxon-name><tp:taxon-name-part taxon-name-part-type="genus" reg="Glauconycteris">G.</tp:taxon-name-part> <tp:taxon-name-part taxon-name-part-type="species" reg="superba">superba</tp:taxon-name-part></tp:taxon-name></italic>, ♂, Mes 26, Mba’a village, <abbrev xmlns:xlink="http://www.w3.org/1999/xlink" xlink:title="Dja Biosphere Reserve" xlink:type="simple">DBR</abbrev>; <bold>B</bold>. <italic><tp:taxon-name><tp:taxon-name-part taxon-name-part-type="genus" reg="Glauconycteris">G.</tp:taxon-name-part> <tp:taxon-name-part taxon-name-part-type="species" reg="gleni">gleni</tp:taxon-name-part></tp:taxon-name></italic>, ♂, (subadult), AD.2024.22.05.222, Yenga fishing site, <abbrev xmlns:xlink="http://www.w3.org/1999/xlink" xlink:title="Lobéké National Park" xlink:type="simple">LNP</abbrev>; <bold>C</bold>. <italic><tp:taxon-name><tp:taxon-name-part taxon-name-part-type="genus" reg="Glauconycteris">G.</tp:taxon-name-part> <tp:taxon-name-part taxon-name-part-type="species" reg="variegata">variegata</tp:taxon-name-part></tp:taxon-name></italic>, ♂, AD.2024.Z73, Zega village, <abbrev xmlns:xlink="http://www.w3.org/1999/xlink" xlink:title="Lobéké National Park" xlink:type="simple">LNP</abbrev>; <bold>D</bold>. <italic><tp:taxon-name><tp:taxon-name-part taxon-name-part-type="genus" reg="Glauconycteris">G.</tp:taxon-name-part> <tp:taxon-name-part taxon-name-part-type="species" reg="argentata">argentata</tp:taxon-name-part></tp:taxon-name></italic>, ♂, Mbouroukou école publique, Mount Manengouba National Park; <bold>E</bold>. <italic><tp:taxon-name><tp:taxon-name-part taxon-name-part-type="genus" reg="Glauconycteris">G.</tp:taxon-name-part> <tp:taxon-name-part taxon-name-part-type="species" reg="curryae">curryae</tp:taxon-name-part></tp:taxon-name></italic>, ♂, AD.2023.11.25.181, Pont cassé platform, <abbrev xmlns:xlink="http://www.w3.org/1999/xlink" xlink:title="Lobéké National Park" xlink:type="simple">LNP</abbrev>. The focal, closely related species are illustrated at larger scale in Fig. <xref ref-type="fig" rid="F3">3</xref>. Not to scale.</p></caption><graphic xmlns:xlink="http://www.w3.org/1999/xlink" xlink:href="zookeys-1282-161_article-183038__-g008.jpg" id="oo_1678576.jpg" position="float" orientation="portrait" xlink:type="simple"><uri content-type="original_file" xlink:type="simple">https://binary.pensoft.net/fig/1678576</uri></graphic></fig><fig id="F9" position="float" orientation="portrait"><object-id xmlns:xlink="http://www.w3.org/1999/xlink" content-type="doi" xlink:type="simple">10.3897/zookeys.1282.183038.figure9</object-id><object-id xmlns:xlink="http://www.w3.org/1999/xlink" content-type="arpha" xlink:type="simple">D85A12C5-F778-5970-BC65-EE333E23CCD6</object-id><label>Figure 9.</label><caption><p>Skulls of medium sized <italic><tp:taxon-name><tp:taxon-name-part taxon-name-part-type="genus" reg="Glauconycteris">Glauconycteris</tp:taxon-name-part></tp:taxon-name></italic> known from Cameroon. Species order follows Table <xref ref-type="table" rid="T1">1</xref>. <bold>A</bold>. <italic><tp:taxon-name><tp:taxon-name-part taxon-name-part-type="genus" reg="Glauconycteris">G.</tp:taxon-name-part> <tp:taxon-name-part taxon-name-part-type="species" reg="argentata">argentata</tp:taxon-name-part></tp:taxon-name></italic>, ♂, Mbouroukou école publique, Mount Manengouba National Park; <bold>B</bold>. <italic><tp:taxon-name><tp:taxon-name-part taxon-name-part-type="genus" reg="Glauconycteris">G.</tp:taxon-name-part> <tp:taxon-name-part taxon-name-part-type="species" reg="egeria">egeria</tp:taxon-name-part></tp:taxon-name></italic>, ♀, Blandjock village, <abbrev xmlns:xlink="http://www.w3.org/1999/xlink" xlink:title="Dja Biosphere Reserve" xlink:type="simple">DBR</abbrev>; <bold>C</bold>. <italic><tp:taxon-name><tp:taxon-name-part taxon-name-part-type="genus" reg="Glauconycteris">G.</tp:taxon-name-part> <tp:taxon-name-part taxon-name-part-type="species" reg="curryae">curryae</tp:taxon-name-part></tp:taxon-name></italic>, ♀, AD.2023.11.28.196, Bai petite savane platform, <abbrev xmlns:xlink="http://www.w3.org/1999/xlink" xlink:title="Lobéké National Park" xlink:type="simple">LNP</abbrev>; <bold>D</bold>. <italic><tp:taxon-name><tp:taxon-name-part taxon-name-part-type="genus" reg="Glauconycteris">G.</tp:taxon-name-part> <tp:taxon-name-part taxon-name-part-type="species" reg="poensis">poensis</tp:taxon-name-part></tp:taxon-name></italic>, sex unknown, HZM.1.29698, Bonthe District, Sierra Leone. Specimens from Cameroon, unless otherwise stated. Scale bars: 5 mm.</p></caption><graphic xmlns:xlink="http://www.w3.org/1999/xlink" xlink:href="zookeys-1282-161_article-183038__-g009.jpg" id="oo_1678577.jpg" position="float" orientation="portrait" xlink:type="simple"><uri content-type="original_file" xlink:type="simple">https://binary.pensoft.net/fig/1678577</uri></graphic></fig><fig id="F10" position="float" orientation="portrait"><object-id xmlns:xlink="http://www.w3.org/1999/xlink" content-type="doi" xlink:type="simple">10.3897/zookeys.1282.183038.figure10</object-id><object-id xmlns:xlink="http://www.w3.org/1999/xlink" content-type="arpha" xlink:type="simple">DA3678D2-6DFB-5390-A0FC-6CFB9E03239A</object-id><label>Figure 10.</label><caption><p>Skulls of larger sized <italic><tp:taxon-name><tp:taxon-name-part taxon-name-part-type="genus" reg="Glauconycteris">Glauconycteris</tp:taxon-name-part></tp:taxon-name></italic> known from Cameroon. Species order follows Table <xref ref-type="table" rid="T1">1</xref>. <bold>A</bold>. <italic><tp:taxon-name><tp:taxon-name-part taxon-name-part-type="genus" reg="Glauconycteris">G.</tp:taxon-name-part> <tp:taxon-name-part taxon-name-part-type="species" reg="superba">superba</tp:taxon-name-part></tp:taxon-name></italic>, ♂, Mes 26, Mba’a village, <abbrev xmlns:xlink="http://www.w3.org/1999/xlink" xlink:title="Dja Biosphere Reserve" xlink:type="simple">DBR</abbrev>; <bold>B</bold>. <italic><tp:taxon-name><tp:taxon-name-part taxon-name-part-type="genus" reg="Glauconycteris">G.</tp:taxon-name-part> <tp:taxon-name-part taxon-name-part-type="species" reg="gleni">gleni</tp:taxon-name-part></tp:taxon-name></italic>, ♂ (subadult), AD.2024.22.05.222, Yenga fishing site, <abbrev xmlns:xlink="http://www.w3.org/1999/xlink" xlink:title="Lobéké National Park" xlink:type="simple">LNP</abbrev>; <bold>C</bold>. <italic><tp:taxon-name><tp:taxon-name-part taxon-name-part-type="genus" reg="Glauconycteris">G.</tp:taxon-name-part> <tp:taxon-name-part taxon-name-part-type="species" reg="variegata">variegata</tp:taxon-name-part></tp:taxon-name></italic>, ♀, HZM.7.39901, Barotseland, Zambia; <bold>D</bold>. <italic><tp:taxon-name><tp:taxon-name-part taxon-name-part-type="genus" reg="Glauconycteris">G.</tp:taxon-name-part> <tp:taxon-name-part taxon-name-part-type="species" reg="alboguttata">alboguttata</tp:taxon-name-part></tp:taxon-name></italic>, ♀, holotype, AMNH M49317, Medje, <abbrev xmlns:xlink="http://www.w3.org/1999/xlink" xlink:title="Democratic Republic of Congo" xlink:type="simple">DRC</abbrev> [lateral view is reversed]. Specimens from Cameroon, unless otherwise stated. Scale bars: 5 mm.</p></caption><graphic xmlns:xlink="http://www.w3.org/1999/xlink" xlink:href="zookeys-1282-161_article-183038__-g010.jpg" id="oo_1678578.jpg" position="float" orientation="portrait" xlink:type="simple"><uri content-type="original_file" xlink:type="simple">https://binary.pensoft.net/fig/1678578</uri></graphic></fig><table-wrap id="T4" position="float" orientation="portrait"><label>Table 4.</label><caption><p>Genetic distances (Kimura 2-parameter [<abbrev xmlns:xlink="http://www.w3.org/1999/xlink" xlink:title="Kimura 2-parameter" xlink:type="simple">K2P</abbrev>] distances) based on the partial mitochondrial <abbrev xmlns:xlink="http://www.w3.org/1999/xlink" xlink:title="cytochrome b gene" xlink:type="simple">Cytb</abbrev> gene among the species studied within the genus <italic><tp:taxon-name><tp:taxon-name-part taxon-name-part-type="genus" reg="Glauconycteris">Glauconycteris</tp:taxon-name-part></tp:taxon-name></italic>. (<italic><tp:taxon-name><tp:taxon-name-part taxon-name-part-type="genus" reg="Glauconycteris">Glauconycteris</tp:taxon-name-part></tp:taxon-name></italic> sp. A = <italic><tp:taxon-name><tp:taxon-name-part taxon-name-part-type="genus" reg="Glauconycteris">G.</tp:taxon-name-part> <tp:taxon-name-part taxon-name-part-type="species" reg="baka">baka</tp:taxon-name-part></tp:taxon-name></italic> sp. nov. and <italic><tp:taxon-name><tp:taxon-name-part taxon-name-part-type="genus" reg="Glauconycteris">G.</tp:taxon-name-part> <tp:taxon-name-part taxon-name-part-type="uncertainty-rank">cf.</tp:taxon-name-part> <tp:taxon-name-part taxon-name-part-type="species" reg="humeralis">humeralis</tp:taxon-name-part></tp:taxon-name></italic> = <italic><tp:taxon-name><tp:taxon-name-part taxon-name-part-type="genus" reg="Glauconycteris">G.</tp:taxon-name-part> <tp:taxon-name-part taxon-name-part-type="species" reg="lobeke">lobeke</tp:taxon-name-part></tp:taxon-name></italic> sp. nov. when comparing with provisional identifications used in the Results).</p></caption><table><tbody><tr><th rowspan="1" colspan="1"/><th rowspan="1" colspan="1"><italic><tp:taxon-name><tp:taxon-name-part taxon-name-part-type="genus" reg="Glauconycteris">G.</tp:taxon-name-part> <tp:taxon-name-part taxon-name-part-type="species" reg="lobeke">lobeke</tp:taxon-name-part></tp:taxon-name></italic> sp. nov.</th><th rowspan="1" colspan="1"><italic><tp:taxon-name><tp:taxon-name-part taxon-name-part-type="genus" reg="Glauconycteris">G.</tp:taxon-name-part> <tp:taxon-name-part taxon-name-part-type="species" reg="beatrix">beatrix</tp:taxon-name-part></tp:taxon-name></italic> s.s.</th><th rowspan="1" colspan="1"><italic><tp:taxon-name><tp:taxon-name-part taxon-name-part-type="genus" reg="Glauconycteris">G.</tp:taxon-name-part> <tp:taxon-name-part taxon-name-part-type="species" reg="baka">baka</tp:taxon-name-part></tp:taxon-name></italic> sp. nov.</th><th rowspan="1" colspan="1">
                      <italic>
                        <tp:taxon-name><tp:taxon-name-part taxon-name-part-type="genus" reg="Glauconycteris">G.</tp:taxon-name-part> <tp:taxon-name-part taxon-name-part-type="species" reg="argentata">argentata</tp:taxon-name-part></tp:taxon-name>
                      </italic>
                    </th><th rowspan="1" colspan="1"><italic><tp:taxon-name><tp:taxon-name-part taxon-name-part-type="genus" reg="Glauconycteris">G.</tp:taxon-name-part> <tp:taxon-name-part taxon-name-part-type="species" reg="humeralis">humeralis</tp:taxon-name-part></tp:taxon-name></italic> s.s.</th><th rowspan="1" colspan="1">
                      <italic>
                        <tp:taxon-name><tp:taxon-name-part taxon-name-part-type="genus" reg="Glauconycteris">G.</tp:taxon-name-part> <tp:taxon-name-part taxon-name-part-type="species" reg="atra">atra</tp:taxon-name-part></tp:taxon-name>
                      </italic>
                    </th><th rowspan="1" colspan="1">
                      <italic>
                        <tp:taxon-name><tp:taxon-name-part taxon-name-part-type="genus" reg="Glauconycteris">G.</tp:taxon-name-part> <tp:taxon-name-part taxon-name-part-type="species" reg="curryae">curryae</tp:taxon-name-part></tp:taxon-name>
                      </italic>
                    </th><th rowspan="1" colspan="1">
                      <italic>
                        <tp:taxon-name><tp:taxon-name-part taxon-name-part-type="genus" reg="Glauconycteris">G.</tp:taxon-name-part> <tp:taxon-name-part taxon-name-part-type="species" reg="alboguttata">alboguttata</tp:taxon-name-part></tp:taxon-name>
                      </italic>
                    </th><th rowspan="1" colspan="1">
                      <italic>
                        <tp:taxon-name><tp:taxon-name-part taxon-name-part-type="genus" reg="Glauconycteris">G.</tp:taxon-name-part> <tp:taxon-name-part taxon-name-part-type="species" reg="egeria">egeria</tp:taxon-name-part></tp:taxon-name>
                      </italic>
                    </th><th rowspan="1" colspan="1">
                      <italic>
                        <tp:taxon-name><tp:taxon-name-part taxon-name-part-type="genus" reg="Glauconycteris">G.</tp:taxon-name-part> <tp:taxon-name-part taxon-name-part-type="species" reg="superba">superba</tp:taxon-name-part></tp:taxon-name>
                      </italic>
                    </th></tr><tr><td rowspan="1" colspan="1"><italic><tp:taxon-name><tp:taxon-name-part taxon-name-part-type="genus" reg="Glauconycteris">G.</tp:taxon-name-part> <tp:taxon-name-part taxon-name-part-type="species" reg="lobeke">lobeke</tp:taxon-name-part></tp:taxon-name></italic> sp. nov.</td><td rowspan="1" colspan="1"/><td rowspan="1" colspan="1"/><td rowspan="1" colspan="1"/><td rowspan="1" colspan="1"/><td rowspan="1" colspan="1"/><td rowspan="1" colspan="1"/><td rowspan="1" colspan="1"/><td rowspan="1" colspan="1"/><td rowspan="1" colspan="1"/><td rowspan="1" colspan="1"/></tr><tr><td rowspan="1" colspan="1"><italic><tp:taxon-name><tp:taxon-name-part taxon-name-part-type="genus" reg="Glauconycteris">G.</tp:taxon-name-part> <tp:taxon-name-part taxon-name-part-type="species" reg="beatrix">beatrix</tp:taxon-name-part></tp:taxon-name></italic> s.s.</td><td rowspan="1" colspan="1">0.166</td><td rowspan="1" colspan="1"/><td rowspan="1" colspan="1"/><td rowspan="1" colspan="1"/><td rowspan="1" colspan="1"/><td rowspan="1" colspan="1"/><td rowspan="1" colspan="1"/><td rowspan="1" colspan="1"/><td rowspan="1" colspan="1"/><td rowspan="1" colspan="1"/></tr><tr><td rowspan="1" colspan="1"><italic><tp:taxon-name><tp:taxon-name-part taxon-name-part-type="genus" reg="Glauconycteris">G.</tp:taxon-name-part> <tp:taxon-name-part taxon-name-part-type="species" reg="baka">baka</tp:taxon-name-part></tp:taxon-name></italic> sp. nov.</td><td rowspan="1" colspan="1">0.148</td><td rowspan="1" colspan="1">0.089</td><td rowspan="1" colspan="1"/><td rowspan="1" colspan="1"/><td rowspan="1" colspan="1"/><td rowspan="1" colspan="1"/><td rowspan="1" colspan="1"/><td rowspan="1" colspan="1"/><td rowspan="1" colspan="1"/><td rowspan="1" colspan="1"/></tr><tr><td rowspan="1" colspan="1">
                      <italic>
                        <tp:taxon-name><tp:taxon-name-part taxon-name-part-type="genus" reg="Glauconycteris">G.</tp:taxon-name-part> <tp:taxon-name-part taxon-name-part-type="species" reg="argentata">argentata</tp:taxon-name-part></tp:taxon-name>
                      </italic>
                    </td><td rowspan="1" colspan="1">0.172</td><td rowspan="1" colspan="1">0.171</td><td rowspan="1" colspan="1">0.156</td><td rowspan="1" colspan="1"/><td rowspan="1" colspan="1"/><td rowspan="1" colspan="1"/><td rowspan="1" colspan="1"/><td rowspan="1" colspan="1"/><td rowspan="1" colspan="1"/><td rowspan="1" colspan="1"/></tr><tr><td rowspan="1" colspan="1"><italic><tp:taxon-name><tp:taxon-name-part taxon-name-part-type="genus" reg="Glauconycteris">G.</tp:taxon-name-part> <tp:taxon-name-part taxon-name-part-type="species" reg="humeralis">humeralis</tp:taxon-name-part></tp:taxon-name></italic> s.s.</td><td rowspan="1" colspan="1">0.135</td><td rowspan="1" colspan="1">0.176</td><td rowspan="1" colspan="1">0.157</td><td rowspan="1" colspan="1">0.195</td><td rowspan="1" colspan="1"/><td rowspan="1" colspan="1"/><td rowspan="1" colspan="1"/><td rowspan="1" colspan="1"/><td rowspan="1" colspan="1"/><td rowspan="1" colspan="1"/></tr><tr><td rowspan="1" colspan="1">
                      <italic>
                        <tp:taxon-name><tp:taxon-name-part taxon-name-part-type="genus" reg="Glauconycteris">G.</tp:taxon-name-part> <tp:taxon-name-part taxon-name-part-type="species" reg="atra">atra</tp:taxon-name-part></tp:taxon-name>
                      </italic>
                    </td><td rowspan="1" colspan="1">0.047</td><td rowspan="1" colspan="1">0.157</td><td rowspan="1" colspan="1">0.138</td><td rowspan="1" colspan="1">0.172</td><td rowspan="1" colspan="1">0.132</td><td rowspan="1" colspan="1"/><td rowspan="1" colspan="1"/><td rowspan="1" colspan="1"/><td rowspan="1" colspan="1"/><td rowspan="1" colspan="1"/></tr><tr><td rowspan="1" colspan="1">
                      <italic>
                        <tp:taxon-name><tp:taxon-name-part taxon-name-part-type="genus" reg="Glauconycteris">G.</tp:taxon-name-part> <tp:taxon-name-part taxon-name-part-type="species" reg="curryae">curryae</tp:taxon-name-part></tp:taxon-name>
                      </italic>
                    </td><td rowspan="1" colspan="1">0.189</td><td rowspan="1" colspan="1">0.152</td><td rowspan="1" colspan="1">0.142</td><td rowspan="1" colspan="1">0.184</td><td rowspan="1" colspan="1">0.187</td><td rowspan="1" colspan="1">0.180</td><td rowspan="1" colspan="1"/><td rowspan="1" colspan="1"/><td rowspan="1" colspan="1"/><td rowspan="1" colspan="1"/></tr><tr><td rowspan="1" colspan="1">
                      <italic>
                        <tp:taxon-name><tp:taxon-name-part taxon-name-part-type="genus" reg="Glauconycteris">G.</tp:taxon-name-part> <tp:taxon-name-part taxon-name-part-type="species" reg="alboguttata">alboguttata</tp:taxon-name-part></tp:taxon-name>
                      </italic>
                    </td><td rowspan="1" colspan="1">0.191</td><td rowspan="1" colspan="1">0.172</td><td rowspan="1" colspan="1">0.150</td><td rowspan="1" colspan="1">0.119</td><td rowspan="1" colspan="1">0.181</td><td rowspan="1" colspan="1">0.187</td><td rowspan="1" colspan="1">0.174</td><td rowspan="1" colspan="1"/><td rowspan="1" colspan="1"/><td rowspan="1" colspan="1"/></tr><tr><td rowspan="1" colspan="1">
                      <italic>
                        <tp:taxon-name><tp:taxon-name-part taxon-name-part-type="genus" reg="Glauconycteris">G.</tp:taxon-name-part> <tp:taxon-name-part taxon-name-part-type="species" reg="egeria">egeria</tp:taxon-name-part></tp:taxon-name>
                      </italic>
                    </td><td rowspan="1" colspan="1">0.199</td><td rowspan="1" colspan="1">0.183</td><td rowspan="1" colspan="1">0.157</td><td rowspan="1" colspan="1">0.130</td><td rowspan="1" colspan="1">0.195</td><td rowspan="1" colspan="1">0.200</td><td rowspan="1" colspan="1">0.170</td><td rowspan="1" colspan="1">0.066</td><td rowspan="1" colspan="1"/><td rowspan="1" colspan="1"/></tr><tr><td rowspan="1" colspan="1">
                      <italic>
                        <tp:taxon-name><tp:taxon-name-part taxon-name-part-type="genus" reg="Glauconycteris">G.</tp:taxon-name-part> <tp:taxon-name-part taxon-name-part-type="species" reg="superba">superba</tp:taxon-name-part></tp:taxon-name>
                      </italic>
                    </td><td rowspan="1" colspan="1">0.200</td><td rowspan="1" colspan="1">0.178</td><td rowspan="1" colspan="1">0.191</td><td rowspan="1" colspan="1">0.221</td><td rowspan="1" colspan="1">0.241</td><td rowspan="1" colspan="1">0.216</td><td rowspan="1" colspan="1">0.178</td><td rowspan="1" colspan="1">0.196</td><td rowspan="1" colspan="1">0.209</td><td rowspan="1" colspan="1"/></tr></tbody></table></table-wrap><p>Based on size, it is more similar to five <italic><tp:taxon-name><tp:taxon-name-part taxon-name-part-type="genus" reg="Glauconycteris">Glauconycteris</tp:taxon-name-part></tp:taxon-name></italic> species: <italic><tp:taxon-name><tp:taxon-name-part taxon-name-part-type="genus" reg="Glauconycteris">G.</tp:taxon-name-part> <tp:taxon-name-part taxon-name-part-type="species" reg="atra">atra</tp:taxon-name-part></tp:taxon-name></italic>, <italic><tp:taxon-name><tp:taxon-name-part taxon-name-part-type="genus" reg="Glauconycteris">G.</tp:taxon-name-part> <tp:taxon-name-part taxon-name-part-type="species" reg="curryae">curryae</tp:taxon-name-part></tp:taxon-name></italic>, <italic><tp:taxon-name><tp:taxon-name-part taxon-name-part-type="genus" reg="Glauconycteris">G.</tp:taxon-name-part> <tp:taxon-name-part taxon-name-part-type="species" reg="beatrix">beatrix</tp:taxon-name-part></tp:taxon-name></italic>, <italic><tp:taxon-name><tp:taxon-name-part taxon-name-part-type="genus" reg="Glauconycteris">G.</tp:taxon-name-part> <tp:taxon-name-part taxon-name-part-type="species" reg="humeralis">humeralis</tp:taxon-name-part></tp:taxon-name></italic>, and <italic><tp:taxon-name><tp:taxon-name-part taxon-name-part-type="genus" reg="Glauconycteris">G.</tp:taxon-name-part> <tp:taxon-name-part taxon-name-part-type="species" reg="poensis">poensis</tp:taxon-name-part></tp:taxon-name></italic> (Tables 1, 2, 3). It differs from <italic><tp:taxon-name><tp:taxon-name-part taxon-name-part-type="genus" reg="Glauconycteris">G.</tp:taxon-name-part> <tp:taxon-name-part taxon-name-part-type="species" reg="poensis">poensis</tp:taxon-name-part></tp:taxon-name></italic> in having dark brown rather than greyish brown pelage; absence of flank stripe (<xref ref-type="bibr" rid="B29">Hassanin et al. 2018</xref>: fig. 6); essentially straight tragus rather than more crescent-shaped (<xref ref-type="bibr" rid="B25">Happold and Happold 2013</xref>: fig. 124e); a Y-shaped baculum with expanded basal lobes as compared to V-shaped without expanded lobes (<xref ref-type="bibr" rid="B25">Happold and Happold 2013</xref>: fig. 128e, f); a small skull with reduced rostrum and slightly concave profile as compared to a skull with a strongly concave profile (Figs <xref ref-type="fig" rid="F6">6E</xref>, <xref ref-type="fig" rid="F9">9D</xref>); and genetics (<xref ref-type="bibr" rid="B29">Hassanin et al. 2018</xref>: fig. 4). It differs from <italic><tp:taxon-name><tp:taxon-name-part taxon-name-part-type="genus" reg="Glauconycteris">G.</tp:taxon-name-part> <tp:taxon-name-part taxon-name-part-type="species" reg="beatrix">beatrix</tp:taxon-name-part></tp:taxon-name></italic>, its closest phylogenetic species, in its Y-shaped baculum as opposed to an inverted V-shaped baculum with long, slender basal arms (Fig. <xref ref-type="fig" rid="F5">5G, I</xref>) and its reduced rostrum coupled with the noticeably inflated anterior part of the braincase (Fig. <xref ref-type="fig" rid="F6">6B, C, E</xref>). In addition to these morphological differences, the genetic distance between <italic><tp:taxon-name><tp:taxon-name-part taxon-name-part-type="genus" reg="Glauconycteris">G.</tp:taxon-name-part> <tp:taxon-name-part taxon-name-part-type="species" reg="baka">baka</tp:taxon-name-part></tp:taxon-name></italic> sp. nov. and <italic><tp:taxon-name><tp:taxon-name-part taxon-name-part-type="genus" reg="Glauconycteris">G.</tp:taxon-name-part> <tp:taxon-name-part taxon-name-part-type="species" reg="beatrix">beatrix</tp:taxon-name-part></tp:taxon-name></italic> is 8.9% (Table <xref ref-type="table" rid="T4">4</xref>), a value that clearly supports the taxonomic distinction between both lineages (Fig. <xref ref-type="fig" rid="F2">2</xref>, Suppl. materials <xref ref-type="supplementary-material" rid="S3">3</xref>, 4). It differs from <italic><tp:taxon-name><tp:taxon-name-part taxon-name-part-type="genus" reg="Glauconycteris">G.</tp:taxon-name-part> <tp:taxon-name-part taxon-name-part-type="species" reg="humeralis">humeralis</tp:taxon-name-part></tp:taxon-name></italic> in its shortened rostrum (Fig. <xref ref-type="fig" rid="F6">6D, E</xref>), the shape of the baculum (Fig. <xref ref-type="fig" rid="F5">5H, I</xref>), and genetics (Fig. <xref ref-type="fig" rid="F2">2</xref>, Table <xref ref-type="table" rid="T4">4</xref>, Suppl. material <xref ref-type="supplementary-material" rid="S3">3</xref>). In <italic><tp:taxon-name><tp:taxon-name-part taxon-name-part-type="genus" reg="Glauconycteris">G.</tp:taxon-name-part> <tp:taxon-name-part taxon-name-part-type="species" reg="humeralis">humeralis</tp:taxon-name-part></tp:taxon-name></italic>, the baculum is considered peg-shaped, based on a specimen from Uganda (<xref ref-type="bibr" rid="B25">Happold and Happold 2013</xref>: fig. 128d). However, in a further specimen from <abbrev xmlns:xlink="http://www.w3.org/1999/xlink" xlink:title="Democratic Republic of Congo" xlink:type="simple">DRC</abbrev> (HZM.1.8023), which compares more favourably in cranial and dental morphology to the holotype, and which was collected some 150 km from the type locality, the baculum (<abbrev xmlns:xlink="http://www.w3.org/1999/xlink" xlink:title="greatest length of baculum" xlink:type="simple">GLB</abbrev>: 0.60 mm) is shaped like an inverted ‘V’, with basal lobes defined (Fig. <xref ref-type="fig" rid="F5">5H</xref>). It differs from <italic><tp:taxon-name><tp:taxon-name-part taxon-name-part-type="genus" reg="Glauconycteris">G.</tp:taxon-name-part> <tp:taxon-name-part taxon-name-part-type="species" reg="curryae">curryae</tp:taxon-name-part></tp:taxon-name></italic> in bacular morphology (Fig. <xref ref-type="fig" rid="F5">5F, I</xref>) and in the shape of the skull, especially the dorsal profile of the rostrum and the braincase, which is much more globose in <italic><tp:taxon-name><tp:taxon-name-part taxon-name-part-type="genus" reg="Glauconycteris">G.</tp:taxon-name-part> <tp:taxon-name-part taxon-name-part-type="species" reg="baka">baka</tp:taxon-name-part></tp:taxon-name></italic> sp. nov. (Figs <xref ref-type="fig" rid="F6">6E</xref>, <xref ref-type="fig" rid="F9">9C</xref>). It is also distinct genetically (Fig. <xref ref-type="fig" rid="F2">2</xref>, Table <xref ref-type="table" rid="T4">4</xref>, Suppl. materials <xref ref-type="supplementary-material" rid="S3">3</xref>, 4). It differs from <italic><tp:taxon-name><tp:taxon-name-part taxon-name-part-type="genus" reg="Glauconycteris">G.</tp:taxon-name-part> <tp:taxon-name-part taxon-name-part-type="species" reg="atra">atra</tp:taxon-name-part></tp:taxon-name></italic> in its more globose braincase, shortened rostrum (Fig. <xref ref-type="fig" rid="F6">6E</xref>; <xref ref-type="bibr" rid="B29">Hassanin et al. 2018</xref>: fig. 2) and genetics (Fig. <xref ref-type="fig" rid="F2">2</xref>, Table <xref ref-type="table" rid="T4">4</xref>).</p></tp:treatment-sec><tp:treatment-sec sec-type="Distribution and ecology"><title>Distribution and ecology.</title><p><italic><tp:taxon-name><tp:taxon-name-part taxon-name-part-type="genus" reg="Glauconycteris">Glauconycteris</tp:taxon-name-part> <tp:taxon-name-part taxon-name-part-type="species" reg="baka">baka</tp:taxon-name-part></tp:taxon-name></italic> sp. nov. is currently known from the type locality, near Mambele village, at an elevation of 520 m a.s.l. in the Zone of Hunting Interests with Community Management (<abbrev xmlns:xlink="http://www.w3.org/1999/xlink" xlink:title="Zone of Hunting Interests with Community Management" xlink:type="simple">ZICGC</abbrev>) in the buffer zone of <abbrev xmlns:xlink="http://www.w3.org/1999/xlink" xlink:title="Lobéké National Park" xlink:type="simple">LNP</abbrev>, Cameroon (Fig. <xref ref-type="fig" rid="F11">11D</xref>), where it was collected in a mist net set near a waterfall in a pocket of open canopy evergreen Congolian lowland forest. In addition, based on phylogenetic evidence, it is also present at Bongandjola, Melume, and Yoko (all in <abbrev xmlns:xlink="http://www.w3.org/1999/xlink" xlink:title="Democratic Republic of Congo" xlink:type="simple">DRC</abbrev>) (Fig. <xref ref-type="fig" rid="F2">2</xref>; <xref ref-type="bibr" rid="B29">Hassanin et al. 2018</xref>: appendix 1).</p><fig id="F11" position="float" orientation="portrait"><object-id xmlns:xlink="http://www.w3.org/1999/xlink" content-type="doi" xlink:type="simple">10.3897/zookeys.1282.183038.figure11</object-id><object-id xmlns:xlink="http://www.w3.org/1999/xlink" content-type="arpha" xlink:type="simple">E8E5B298-FB4B-5611-977E-31385CC509CC</object-id><label>Figure 11.</label><caption><p>Distribution of the 11 species of <italic><tp:taxon-name><tp:taxon-name-part taxon-name-part-type="genus" reg="Glauconycteris">Glauconycteris</tp:taxon-name-part></tp:taxon-name></italic> known from Cameroon. Species order follows Table <xref ref-type="table" rid="T1">1</xref>. Triangles signify new data records; circles are for previous records published in <xref ref-type="bibr" rid="B63">Monadjem et al. (2024)</xref>. Base map downloaded from <ext-link xmlns:xlink="http://www.w3.org/1999/xlink" xlink:href="https://www.freeworldmaps.net/africa/cameroon/map.html" ext-link-type="uri" xlink:type="simple">https://www.freeworldmaps.net/africa/cameroon/map.html</ext-link>.</p></caption><graphic xmlns:xlink="http://www.w3.org/1999/xlink" xlink:href="zookeys-1282-161_article-183038__-g011.jpg" id="oo_1678579.jpg" position="float" orientation="portrait" xlink:type="simple"><uri content-type="original_file" xlink:type="simple">https://binary.pensoft.net/fig/1678579</uri></graphic></fig></tp:treatment-sec><tp:treatment-sec><!--Section generated to contain objects referenced in tp:taxon-treatment.--><supplementary-material xmlns:xlink="http://www.w3.org/1999/xlink" id="S1" position="float" orientation="portrait" xlink:type="simple"><object-id content-type="doi" xlink:type="simple">10.3897/zookeys.1282.183038.suppl1</object-id><object-id content-type="arpha" xlink:type="simple">794C42F5-715F-580C-BA1E-F497C4552D45</object-id><label>Supplementary material 1</label><caption><p>Supplementary information 1</p></caption><statement content-type="dataType"><label>Data type</label><p>docx</p></statement><statement content-type="notes"><label>Explanation note</label><p>Concatenated mitochondrial DNA (<abbrev xlink:title="three mitochondrial DNA" xlink:type="simple">mtDNA</abbrev>) sequences including <abbrev xlink:title="cytochrome b gene" xlink:type="simple">Cytb</abbrev>, <abbrev xlink:title="cytochrome oxidase subunit I gene" xlink:type="simple">COI</abbrev> and <abbrev xlink:title="12S rRNA gene" xlink:type="simple">12S</abbrev>, and nuclear DNA (nuDNA) sequences including <abbrev xlink:title="histone deacetylase 2 gene" xlink:type="simple">HDAC2</abbrev>, <abbrev xlink:title="recombination activating gene 2" xlink:type="simple">RAG2</abbrev>, <abbrev xlink:title="RIO kinase 3 gene" xlink:type="simple">RIOK3</abbrev>, <abbrev xlink:title="zinc finger FYVE domain-containing 27 gene" xlink:type="simple">ZFYVE27</abbrev>, <abbrev xlink:title="Abhydrolase domain containing 11 gene" xlink:type="simple">ABHD11</abbrev>, <abbrev xlink:title="Acyl-CoA oxidase 2" xlink:type="simple">ACOX2</abbrev>, <abbrev xlink:title="Signalosome subunit 7A" xlink:type="simple">COPS7A-4</abbrev>, <abbrev xlink:title="Rogdi atypical leucine zipper" xlink:type="simple">ROGDI</abbrev>, <abbrev xlink:title="Actin family pseudogene 1" xlink:type="simple">ACTP1</abbrev>, <abbrev xlink:title="Signal transducer and activator of transcription" xlink:type="simple">STAT5</abbrev> of bat species from the genus <italic><tp:taxon-name><tp:taxon-name-part taxon-name-part-type="genus" reg="Glauconycteris">Glauconycteris</tp:taxon-name-part></tp:taxon-name></italic> generated and used in this study. Suffixes H1 and H2 indicate distinct haplotypes. For each sequence, we provide the species name, the specimen identification number (museum number or field number) as it appears in our phylogenetic trees (Fig. <xref ref-type="fig" rid="F2">2</xref>, Suppl. materials <xref ref-type="supplementary-material" rid="S3">3</xref>, 4), the corresponding GenBank accession number, the locality of collection, the type of molecular marker (<abbrev xlink:title="three mitochondrial DNA" xlink:type="simple">mtDNA</abbrev> or nuDNA), and the authorship of the sequence. All sequences from the current study have been deposited in GenBank.</p></statement><media xlink:href="zookeys-1282-161_article-183038__-s001.docx" mimetype="application" mime-subtype="vnd.openxmlformats-officedocument.wordprocessingml.document" position="float" orientation="portrait" id="oo_1678582.docx" xlink:type="simple"><uri content-type="original_file" xlink:type="simple">https://binary.pensoft.net/file/1678582</uri></media><permissions><license xlink:type="simple"><license-p>This dataset is made available under the Open Database License (<ext-link ext-link-type="uri" xlink:href="http://opendatacommons.org/licenses/odbl/1.0/" xlink:type="simple">http://opendatacommons.org/licenses/odbl/1.0/</ext-link>). The Open Database License (ODbL) is a license agreement intended to allow users to freely share, modify, and use this Dataset while maintaining this same freedom for others, provided that the original source and author(s) are credited.</license-p></license></permissions><attrib specific-use="authors"> Aicha Gomeh-Djame, Paul J. J. Bates, Javier Juste, Marcela Suarez-Rubio, Laura Torrent, Juan Luis García-Mudarra, Eugenie Agodigo Ayangma, Félécité Yettore, Charles Félix Bilong Bilong, Eric-Moise Bakwo-Fils</attrib></supplementary-material><fig id="F2" position="float" orientation="portrait"><object-id xmlns:xlink="http://www.w3.org/1999/xlink" content-type="doi" xlink:type="simple">10.3897/zookeys.1282.183038.figure2</object-id><object-id xmlns:xlink="http://www.w3.org/1999/xlink" content-type="arpha" xlink:type="simple">A34E654B-D021-56C3-BAC8-DE0C45D6D805</object-id><label>Figure 2.</label><caption><p>Bayesian phylogenetic reconstruction based on the concatenated <abbrev xmlns:xlink="http://www.w3.org/1999/xlink" xlink:title="three mitochondrial DNA" xlink:type="simple">mtDNA</abbrev> (<abbrev xmlns:xlink="http://www.w3.org/1999/xlink" xlink:title="cytochrome b gene" xlink:type="simple">Cytb</abbrev>, <abbrev xmlns:xlink="http://www.w3.org/1999/xlink" xlink:title="12S rRNA gene" xlink:type="simple">12S</abbrev>, <abbrev xmlns:xlink="http://www.w3.org/1999/xlink" xlink:title="cytochrome oxidase subunit I gene" xlink:type="simple">COI</abbrev>) and nuclear (<abbrev xmlns:xlink="http://www.w3.org/1999/xlink" xlink:title="histone deacetylase 2 gene" xlink:type="simple">HDAC2</abbrev>, <abbrev xmlns:xlink="http://www.w3.org/1999/xlink" xlink:title="recombination activating gene 2" xlink:type="simple">RAG2</abbrev>, <abbrev xmlns:xlink="http://www.w3.org/1999/xlink" xlink:title="RIO kinase 3 gene" xlink:type="simple">RIOK3</abbrev>, <abbrev xmlns:xlink="http://www.w3.org/1999/xlink" xlink:title="zinc finger FYVE domain-containing 27 gene" xlink:type="simple">ZFYVE27</abbrev>) markers. Values above branches represent Bayesian posterior probabilities, and values below branches are bootstrap support in Maximum Likelihood reconstruction (support values &lt; 75 are not shown). Values on the right (after /) correspond to the support of <abbrev xmlns:xlink="http://www.w3.org/1999/xlink" xlink:title="Bayesian" xlink:type="simple">BI</abbrev> and <abbrev xmlns:xlink="http://www.w3.org/1999/xlink" xlink:title="Maximum Likelihood" xlink:type="simple">ML</abbrev> obtained in the reconstructions based on a set of 6 extra introns (<abbrev xmlns:xlink="http://www.w3.org/1999/xlink" xlink:title="Abhydrolase domain containing 11 gene" xlink:type="simple">ABHD11</abbrev>, <abbrev xmlns:xlink="http://www.w3.org/1999/xlink" xlink:title="Acyl-CoA oxidase 2" xlink:type="simple">ACOX2</abbrev>, <abbrev xmlns:xlink="http://www.w3.org/1999/xlink" xlink:title="Signalosome subunit 7A" xlink:type="simple">COPS7A-4</abbrev>, <abbrev xmlns:xlink="http://www.w3.org/1999/xlink" xlink:title="Rogdi atypical leucine zipper" xlink:type="simple">ROGDI</abbrev>, <abbrev xmlns:xlink="http://www.w3.org/1999/xlink" xlink:title="Actin family pseudogene 1" xlink:type="simple">ACTP1</abbrev>, <abbrev xmlns:xlink="http://www.w3.org/1999/xlink" xlink:title="Signal transducer and activator of transcription" xlink:type="simple">STAT5</abbrev>) that were amplified for a subset of the samples. See text for the tree's details and (Suppl. material <xref ref-type="supplementary-material" rid="S4">4</xref>) for the topology. Cameroon (<abbrev xmlns:xlink="http://www.w3.org/1999/xlink" xlink:title="Cameroon" xlink:type="simple">CAM</abbrev>); Central African Republic (<abbrev xmlns:xlink="http://www.w3.org/1999/xlink" xlink:title="Central African Republic" xlink:type="simple">CAR</abbrev>); Democratic Republic of Congo (<abbrev xmlns:xlink="http://www.w3.org/1999/xlink" xlink:title="Democratic Republic of Congo" xlink:type="simple">DRC</abbrev>); Equatorial Guinea (<abbrev xmlns:xlink="http://www.w3.org/1999/xlink" xlink:title="Equatorial Guinea" xlink:type="simple">EG</abbrev>).</p></caption><graphic xmlns:xlink="http://www.w3.org/1999/xlink" xlink:href="zookeys-1282-161_article-183038__-g002.jpg" id="oo_1678570.jpg" position="float" orientation="portrait" xlink:type="simple"><uri content-type="original_file" xlink:type="simple">https://binary.pensoft.net/fig/1678570</uri></graphic></fig><supplementary-material xmlns:xlink="http://www.w3.org/1999/xlink" id="S3" position="float" orientation="portrait" xlink:type="simple"><object-id content-type="doi" xlink:type="simple">10.3897/zookeys.1282.183038.suppl3</object-id><object-id content-type="arpha" xlink:type="simple">C127AEA3-5E12-5513-B933-C00C21353A16</object-id><label>Supplementary material 3</label><caption><p>Supplementary image 1</p></caption><statement content-type="dataType"><label>Data type</label><p>png</p></statement><statement content-type="notes"><label>Explanation note</label><p>Bayesian phylogenetic reconstruction based on the concatenation of mitochondrial genes (<abbrev xlink:title="cytochrome b gene" xlink:type="simple">Cytb</abbrev>, <abbrev xlink:title="12S rRNA gene" xlink:type="simple">12S</abbrev>, <abbrev xlink:title="cytochrome oxidase subunit I gene" xlink:type="simple">COI</abbrev>). Values above branches represent Bayesian posterior probabilities and values below branches are bootstrap values of Maximum Likelihood (support values &lt; 75 are not shown). The outgroup taxon was <italic><tp:taxon-name><tp:taxon-name-part taxon-name-part-type="genus" reg="Glauconycteris">Glauconycteris</tp:taxon-name-part> <tp:taxon-name-part taxon-name-part-type="species" reg="superba">superba</tp:taxon-name-part></tp:taxon-name></italic>.</p></statement><media xlink:href="zookeys-1282-161_article-183038__-s003.png" mimetype="image" mime-subtype="png" position="float" orientation="portrait" id="oo_1678584.png" xlink:type="simple"><uri content-type="original_file" xlink:type="simple">https://binary.pensoft.net/file/1678584</uri></media><permissions><license xlink:type="simple"><license-p>This dataset is made available under the Open Database License (<ext-link ext-link-type="uri" xlink:href="http://opendatacommons.org/licenses/odbl/1.0/" xlink:type="simple">http://opendatacommons.org/licenses/odbl/1.0/</ext-link>). The Open Database License (ODbL) is a license agreement intended to allow users to freely share, modify, and use this Dataset while maintaining this same freedom for others, provided that the original source and author(s) are credited.</license-p></license></permissions><attrib specific-use="authors"> Aicha Gomeh-Djame, Paul J. J. Bates, Javier Juste, Marcela Suarez-Rubio, Laura Torrent, Juan Luis García-Mudarra, Eugenie Agodigo Ayangma, Félécité Yettore, Charles Félix Bilong Bilong, Eric-Moise Bakwo-Fils</attrib></supplementary-material><table-wrap id="T1" position="float" orientation="portrait"><label>Table 1.</label><caption><p>Character matrix of all <italic><tp:taxon-name><tp:taxon-name-part taxon-name-part-type="genus" reg="Glauconycteris">Glauconycteris</tp:taxon-name-part></tp:taxon-name></italic> species, arranged in descending order of greatest skull length (<abbrev xmlns:xlink="http://www.w3.org/1999/xlink" xlink:title="greatest skull length" xlink:type="simple">GSL</abbrev>). Measurements from <xref ref-type="bibr" rid="B25">Happold and Happold (2013)</xref>, <xref ref-type="bibr" rid="B29">Hassanin et al. (2018)</xref> and this study. Number of localities in Africa and Cameroon based on <xref ref-type="bibr" rid="B63">Monadjem et al. (2024)</xref>, <xref ref-type="bibr" rid="B85">Torrent et al. (2025a)</xref>, and this study.</p></caption><table><tbody><tr><th rowspan="1" colspan="1">Species (IUCN status) Number of localities in Africa/Cameroon Key characters</th><th rowspan="1" colspan="1"><abbrev xmlns:xlink="http://www.w3.org/1999/xlink" xlink:title="forearm length" xlink:type="simple">FA</abbrev>, <abbrev xmlns:xlink="http://www.w3.org/1999/xlink" xlink:title="greatest skull length" xlink:type="simple">GSL</abbrev>, C-M<sup>3</sup> measurements (mm)</th><th rowspan="1" colspan="1">Wings and uropatagium colour and reticulation. Pelage colour</th><th rowspan="1" colspan="1">Ear shape; tragus shape. Baculum shape</th><th rowspan="1" colspan="1">Dorsal profile of skull; upper inner incisor (I<sup>2</sup>)</th></tr><tr><td rowspan="1" colspan="1"><italic><tp:taxon-name><tp:taxon-name-part taxon-name-part-type="genus" reg="Glauconycteris">G.</tp:taxon-name-part> <tp:taxon-name-part taxon-name-part-type="species" reg="superba">superba</tp:taxon-name-part></tp:taxon-name></italic> (<abbrev xmlns:xlink="http://www.w3.org/1999/xlink" xlink:title="Least Concern" xlink:type="simple">LC</abbrev>) Locs: 8/1 (Fig. <xref ref-type="fig" rid="F11">11A</xref>). Pelage colour; size</td><td rowspan="1" colspan="1"><abbrev xmlns:xlink="http://www.w3.org/1999/xlink" xlink:title="forearm length" xlink:type="simple">FA</abbrev>: 45-48 <abbrev xmlns:xlink="http://www.w3.org/1999/xlink" xlink:title="greatest skull length" xlink:type="simple">GSL</abbrev>: 16.2–16.5 C-M<sup>3</sup>: 5.8–6.2</td><td rowspan="1" colspan="1">Wings dark, not reticulated. Pelage black with creamy-white patches and stripes (Fig. <xref ref-type="fig" rid="F8">8A</xref>)</td><td rowspan="1" colspan="1">Ears subrectangular; tragi broad, rounded (Fig. <xref ref-type="fig" rid="F4">4A</xref>). Baculum: inverted U-shape (Fig. <xref ref-type="fig" rid="F5">5A</xref>)</td><td rowspan="1" colspan="1">Profile strongly concave (Fig. <xref ref-type="fig" rid="F10">10A</xref>). I<sup>2</sup> unicuspid</td></tr><tr><td rowspan="1" colspan="1"><italic><tp:taxon-name><tp:taxon-name-part taxon-name-part-type="genus" reg="Glauconycteris">G.</tp:taxon-name-part> <tp:taxon-name-part taxon-name-part-type="species" reg="gleni">gleni</tp:taxon-name-part></tp:taxon-name></italic> (<abbrev xmlns:xlink="http://www.w3.org/1999/xlink" xlink:title="Data Deficient" xlink:type="simple">DD</abbrev>) Locs: 4/2 (Fig. <xref ref-type="fig" rid="F11">11A</xref>). Pelage, wing, and ear colour</td><td rowspan="1" colspan="1"><abbrev xmlns:xlink="http://www.w3.org/1999/xlink" xlink:title="forearm length" xlink:type="simple">FA</abbrev>: 38-42 <abbrev xmlns:xlink="http://www.w3.org/1999/xlink" xlink:title="greatest skull length" xlink:type="simple">GSL</abbrev>: 13.9–14.6 C-M<sup>3</sup>: 4.5–4.9</td><td rowspan="1" colspan="1">Wings pale; uropatagium reticulated. Pelage pale greyish fawn above, white below (Fig. <xref ref-type="fig" rid="F8">8B</xref>)</td><td rowspan="1" colspan="1">Ears subrectangular with pronounced margins; tragi broad, rounded (Fig. <xref ref-type="fig" rid="F4">4B</xref>). Baculum: arrowhead, basal lobes deflected downwards (Fig. <xref ref-type="fig" rid="F5">5B</xref>)</td><td rowspan="1" colspan="1">Profile weakly concave (Fig. <xref ref-type="fig" rid="F10">10B</xref>). I<sup>2</sup> weakly bicuspid/ unicuspid</td></tr><tr><td rowspan="1" colspan="1"><italic><tp:taxon-name><tp:taxon-name-part taxon-name-part-type="genus" reg="Glauconycteris">G.</tp:taxon-name-part> <tp:taxon-name-part taxon-name-part-type="species" reg="variegata">variegata</tp:taxon-name-part></tp:taxon-name></italic> (<abbrev xmlns:xlink="http://www.w3.org/1999/xlink" xlink:title="Least Concern" xlink:type="simple">LC</abbrev>) Locs: 113/3 (Fig. <xref ref-type="fig" rid="F11">11A</xref>). Wing reticulation; pelage colour</td><td rowspan="1" colspan="1"><abbrev xmlns:xlink="http://www.w3.org/1999/xlink" xlink:title="forearm length" xlink:type="simple">FA</abbrev>: 38-45 <abbrev xmlns:xlink="http://www.w3.org/1999/xlink" xlink:title="greatest skull length" xlink:type="simple">GSL</abbrev>: 13.6–14.5 C-M<sup>3</sup>: 4.7–5.2</td><td rowspan="1" colspan="1">Wings pale, heavily reticulated (Fig. <xref ref-type="fig" rid="F8">8C</xref>). Pelage creamy buff to yellowish fawn (Fig. <xref ref-type="fig" rid="F8">8C</xref>)</td><td rowspan="1" colspan="1">Ears rounded; tragi broad, rounded (Fig. <xref ref-type="fig" rid="F4">4C</xref>). Baculum: arrowhead, size varies (Fig. <xref ref-type="fig" rid="F5">5C</xref>)</td><td rowspan="1" colspan="1">Profile concave/weakly concave (Fig. <xref ref-type="fig" rid="F10">10C</xref>). I<sup>2</sup> unicuspid/ bicuspid</td></tr><tr><td rowspan="1" colspan="1"><italic><tp:taxon-name><tp:taxon-name-part taxon-name-part-type="genus" reg="Glauconycteris">G.</tp:taxon-name-part> <tp:taxon-name-part taxon-name-part-type="species" reg="machadoi">machadoi</tp:taxon-name-part></tp:taxon-name></italic> (<abbrev xmlns:xlink="http://www.w3.org/1999/xlink" xlink:title="Data Deficient" xlink:type="simple">DD</abbrev>) Locs: 1/0. Wing reticulation; pelage colour</td><td rowspan="1" colspan="1"><abbrev xmlns:xlink="http://www.w3.org/1999/xlink" xlink:title="forearm length" xlink:type="simple">FA</abbrev>: 46 <abbrev xmlns:xlink="http://www.w3.org/1999/xlink" xlink:title="greatest skull length" xlink:type="simple">GSL</abbrev>: 14.0 C-M<sup>3</sup>: 5.2</td><td rowspan="1" colspan="1">Wings dark brown, heavily reticulated. Pelage dark chestnut brown above, paler below</td><td rowspan="1" colspan="1">Ears rounded; tragi probably comparable to <italic><tp:taxon-name><tp:taxon-name-part taxon-name-part-type="genus" reg="Glauconycteris">G.</tp:taxon-name-part> <tp:taxon-name-part taxon-name-part-type="species" reg="variegata">variegata</tp:taxon-name-part></tp:taxon-name></italic>. Baculum not described</td><td rowspan="1" colspan="1">Profile weakly concave. I<sup>2</sup> unicuspid</td></tr><tr><td rowspan="1" colspan="1"><italic><tp:taxon-name><tp:taxon-name-part taxon-name-part-type="genus" reg="Glauconycteris">G.</tp:taxon-name-part> <tp:taxon-name-part taxon-name-part-type="species" reg="alboguttata">alboguttata</tp:taxon-name-part></tp:taxon-name></italic> (<abbrev xmlns:xlink="http://www.w3.org/1999/xlink" xlink:title="Least Concern" xlink:type="simple">LC</abbrev>) Locs: 16/6 (Fig. <xref ref-type="fig" rid="F11">11B</xref>). Ear shape; pelage colour</td><td rowspan="1" colspan="1"><abbrev xmlns:xlink="http://www.w3.org/1999/xlink" xlink:title="forearm length" xlink:type="simple">FA</abbrev>: 38-42 <abbrev xmlns:xlink="http://www.w3.org/1999/xlink" xlink:title="greatest skull length" xlink:type="simple">GSL</abbrev>: 13.0–13.5 C-M<sup>3</sup>: 4.4–4.7</td><td rowspan="1" colspan="1">Wings dark brown, not reticulated. Pelage dark brown above; pale shoulder spot and flank stripe (<xref ref-type="bibr" rid="B29">Hassanin et al. 2018</xref>: fig. 6)</td><td rowspan="1" colspan="1">Ears rounded (contrast to <italic><tp:taxon-name><tp:taxon-name-part taxon-name-part-type="genus" reg="Glauconycteris">G.</tp:taxon-name-part> <tp:taxon-name-part taxon-name-part-type="species" reg="egeria">egeria</tp:taxon-name-part></tp:taxon-name></italic>); tragi broad, rounded (Fig. <xref ref-type="fig" rid="F4">4D</xref>). Baculum not described</td><td rowspan="1" colspan="1">Profile slightly concave (Fig. <xref ref-type="fig" rid="F10">10D</xref>). I<sup>2</sup> bicuspid</td></tr><tr><td rowspan="1" colspan="1"><italic><tp:taxon-name><tp:taxon-name-part taxon-name-part-type="genus" reg="Glauconycteris">G.</tp:taxon-name-part> <tp:taxon-name-part taxon-name-part-type="species" reg="argentata">argentata</tp:taxon-name-part></tp:taxon-name></italic> (<abbrev xmlns:xlink="http://www.w3.org/1999/xlink" xlink:title="Least Concern" xlink:type="simple">LC</abbrev>) Locs: 63/13 (Fig. <xref ref-type="fig" rid="F11">11B</xref>). Pelage colour; size; baculum</td><td rowspan="1" colspan="1"><abbrev xmlns:xlink="http://www.w3.org/1999/xlink" xlink:title="forearm length" xlink:type="simple">FA</abbrev>: 39-44 <abbrev xmlns:xlink="http://www.w3.org/1999/xlink" xlink:title="greatest skull length" xlink:type="simple">GSL</abbrev>: 12.1–13.3 C-M<sup>3</sup>: 4.0–4.5</td><td rowspan="1" colspan="1">Wings pale, faintly reticulated (Fig. <xref ref-type="fig" rid="F8">8D</xref>). Pelage variable, pale fawn to grey-brown above and below; paler flank stripe usually present; no shoulder spot (Fig. <xref ref-type="fig" rid="F8">8D</xref>)</td><td rowspan="1" colspan="1">Ears rounded, pale; tragi broad, rounded (Fig. <xref ref-type="fig" rid="F4">4E</xref>). Baculum: arrowhead (Fig. <xref ref-type="fig" rid="F5">5D</xref>)</td><td rowspan="1" colspan="1">Profile weakly concave (Fig. <xref ref-type="fig" rid="F9">9A</xref>). I<sup>2</sup> unicuspid/ bicuspid</td></tr><tr><td rowspan="1" colspan="1"><italic><tp:taxon-name><tp:taxon-name-part taxon-name-part-type="genus" reg="Glauconycteris">G.</tp:taxon-name-part> <tp:taxon-name-part taxon-name-part-type="species" reg="kenyacola">kenyacola</tp:taxon-name-part></tp:taxon-name></italic> (<abbrev xmlns:xlink="http://www.w3.org/1999/xlink" xlink:title="Data Deficient" xlink:type="simple">DD</abbrev>) Locs: 1/0. Pelage colour</td><td rowspan="1" colspan="1"><abbrev xmlns:xlink="http://www.w3.org/1999/xlink" xlink:title="forearm length" xlink:type="simple">FA</abbrev>: 41 <abbrev xmlns:xlink="http://www.w3.org/1999/xlink" xlink:title="greatest skull length" xlink:type="simple">GSL</abbrev>: 12.8 C-M<sup>3</sup>: 4.2</td><td rowspan="1" colspan="1">Wings ochraceous buff, some reticulation. Pelage sepia-brown; whitish markings on nose and base of each ear</td><td rowspan="1" colspan="1">Ears rounded; tragi not described. Baculum not described</td><td rowspan="1" colspan="1">Profile weakly concave. I<sup>2</sup> unicuspid</td></tr><tr><td rowspan="1" colspan="1"><italic><tp:taxon-name><tp:taxon-name-part taxon-name-part-type="genus" reg="Glauconycteris">G.</tp:taxon-name-part> <tp:taxon-name-part taxon-name-part-type="species" reg="egeria">egeria</tp:taxon-name-part></tp:taxon-name></italic> (<abbrev xmlns:xlink="http://www.w3.org/1999/xlink" xlink:title="Data Deficient" xlink:type="simple">DD</abbrev>) Locs: 13/6 (Fig. <xref ref-type="fig" rid="F11">11C</xref>). Ear shape, colour; pelage colour</td><td rowspan="1" colspan="1"><abbrev xmlns:xlink="http://www.w3.org/1999/xlink" xlink:title="forearm length" xlink:type="simple">FA</abbrev>: 37-39 <abbrev xmlns:xlink="http://www.w3.org/1999/xlink" xlink:title="greatest skull length" xlink:type="simple">GSL</abbrev>: 12.0–13.0 C-M<sup>3</sup>: 4.1–4.5</td><td rowspan="1" colspan="1">Wings dark brown, not reticulated. Pelage dark brown/black; pale shoulder spot and flank stripe (<xref ref-type="bibr" rid="B29">Hassanin et al. 2018</xref>: fig. 6)</td><td rowspan="1" colspan="1">Ears subrectangular with pale border; tragi broad, rounded (Fig. <xref ref-type="fig" rid="F4">4F</xref>). Baculum not described</td><td rowspan="1" colspan="1">Profile concave/weakly concave (Fig. <xref ref-type="fig" rid="F9">9B</xref>). I<sup>2</sup> weakly bicuspid</td></tr><tr><td rowspan="1" colspan="1"><italic><tp:taxon-name><tp:taxon-name-part taxon-name-part-type="genus" reg="Glauconycteris">G.</tp:taxon-name-part> <tp:taxon-name-part taxon-name-part-type="species" reg="atra">atra</tp:taxon-name-part></tp:taxon-name></italic> (na) Locs: 3/0. Pelage colour; size</td><td rowspan="1" colspan="1"><abbrev xmlns:xlink="http://www.w3.org/1999/xlink" xlink:title="forearm length" xlink:type="simple">FA</abbrev>: 34.5–37.8 <abbrev xmlns:xlink="http://www.w3.org/1999/xlink" xlink:title="greatest skull length" xlink:type="simple">GSL</abbrev>: 12.1–12.6 C-M<sup>3</sup>: 4.2–4.5</td><td rowspan="1" colspan="1">Wings blackish brown, not reticulated. Pelage blackish brown; no pale shoulder spot or flank stripe.</td><td rowspan="1" colspan="1">Ears rounded; tragi straight/slightly concave anteriorly, convex posteriorly. Baculum not described</td><td rowspan="1" colspan="1">Profile concave. I<sup>2</sup> strongly bicuspid</td></tr><tr><td rowspan="1" colspan="1"><italic><tp:taxon-name><tp:taxon-name-part taxon-name-part-type="genus" reg="Glauconycteris">G.</tp:taxon-name-part> <tp:taxon-name-part taxon-name-part-type="species" reg="lobeke">lobeke</tp:taxon-name-part></tp:taxon-name></italic> sp. nov. (na) Locs: 4/2 (Fig. <xref ref-type="fig" rid="F11">11C</xref>). Pelage colour; skull profile; baculum</td><td rowspan="1" colspan="1"><abbrev xmlns:xlink="http://www.w3.org/1999/xlink" xlink:title="forearm length" xlink:type="simple">FA</abbrev>: 35.8, 35.9 <abbrev xmlns:xlink="http://www.w3.org/1999/xlink" xlink:title="greatest skull length" xlink:type="simple">GSL</abbrev>: 12.2, 12.3 C-M<sup>3</sup>: 4.2–4.3</td><td rowspan="1" colspan="1">Wings mid-brown, not reticulated. Pelage sepia/darker brown; pale shoulder spot; no flank stripe (Fig. <xref ref-type="fig" rid="F3">3A</xref>)</td><td rowspan="1" colspan="1">Ears rounded; tragus rounded (Fig. <xref ref-type="fig" rid="F4">4G</xref>). Baculum: inverted V -shape (Fig. <xref ref-type="fig" rid="F5">5E</xref>)</td><td rowspan="1" colspan="1">Profile strongly concave (Fig. <xref ref-type="fig" rid="F6">6A</xref>). I<sup>2</sup> bicuspid (Fig. <xref ref-type="fig" rid="F7">7A</xref>)</td></tr><tr><td rowspan="1" colspan="1"><italic><tp:taxon-name><tp:taxon-name-part taxon-name-part-type="genus" reg="Glauconycteris">G.</tp:taxon-name-part> <tp:taxon-name-part taxon-name-part-type="species" reg="curryae">curryae</tp:taxon-name-part></tp:taxon-name></italic> (<abbrev xmlns:xlink="http://www.w3.org/1999/xlink" xlink:title="Data Deficient" xlink:type="simple">DD</abbrev>) Locs: 18/7 (Fig. <xref ref-type="fig" rid="F11">11C</xref>). Pelage colour; skull profile; baculum</td><td rowspan="1" colspan="1"><abbrev xmlns:xlink="http://www.w3.org/1999/xlink" xlink:title="forearm length" xlink:type="simple">FA</abbrev>: 34-38 <abbrev xmlns:xlink="http://www.w3.org/1999/xlink" xlink:title="greatest skull length" xlink:type="simple">GSL</abbrev>: 11.7–12.3 C-M<sup>3</sup>: 4.0–4.2</td><td rowspan="1" colspan="1">Wings dark brown, not reticulated. Pelage orange/reddish brown above, slightly paler below; no shoulder spot or flank stripe (Fig. <xref ref-type="fig" rid="F8">8E</xref>)</td><td rowspan="1" colspan="1">Ears rounded; tragi almost straight (Fig. <xref ref-type="fig" rid="F4">4H</xref>). Baculum: inverted Y-shape (Fig. <xref ref-type="fig" rid="F5">5F</xref>)</td><td rowspan="1" colspan="1">Profile strongly concave (Fig. <xref ref-type="fig" rid="F9">9C</xref>). I<sup>2</sup> strongly bicuspid</td></tr><tr><td rowspan="1" colspan="1"><italic><tp:taxon-name><tp:taxon-name-part taxon-name-part-type="genus" reg="Glauconycteris">G.</tp:taxon-name-part> <tp:taxon-name-part taxon-name-part-type="species" reg="poensis">poensis</tp:taxon-name-part></tp:taxon-name></italic> (<abbrev xmlns:xlink="http://www.w3.org/1999/xlink" xlink:title="Least Concern" xlink:type="simple">LC</abbrev>) Locs: 65/2 (Fig. <xref ref-type="fig" rid="F11">11D</xref>). Pelage colour; skull profile</td><td rowspan="1" colspan="1"><abbrev xmlns:xlink="http://www.w3.org/1999/xlink" xlink:title="forearm length" xlink:type="simple">FA</abbrev>: 32-41 <abbrev xmlns:xlink="http://www.w3.org/1999/xlink" xlink:title="greatest skull length" xlink:type="simple">GSL</abbrev>: 10.8–13.0 C-M<sup>3</sup>: 4.0–4.8</td><td rowspan="1" colspan="1">Wings dark brown, faintly reticulated. Pelage greyish to brown (<xref ref-type="bibr" rid="B29">Hassanin et al. 2018</xref>: fig. 6); pale shoulder spot and flank stripe (either may be absent)</td><td rowspan="1" colspan="1">Ears rounded; tragi rounded (<xref ref-type="bibr" rid="B25">Happold and Happold 2013</xref>: fig. 124e). Baculum: inverted V-shape, variably developed (<xref ref-type="bibr" rid="B25">Happold and Happold 2013</xref>: fig. 128e, f)</td><td rowspan="1" colspan="1">Profile strongly concave (Fig. <xref ref-type="fig" rid="F9">9D</xref>). I<sup>2</sup> weakly bicuspid</td></tr><tr><td rowspan="1" colspan="1"><italic><tp:taxon-name><tp:taxon-name-part taxon-name-part-type="genus" reg="Glauconycteris">G.</tp:taxon-name-part> <tp:taxon-name-part taxon-name-part-type="species" reg="beatrix">beatrix</tp:taxon-name-part></tp:taxon-name></italic> (<abbrev xmlns:xlink="http://www.w3.org/1999/xlink" xlink:title="Least Concern" xlink:type="simple">LC</abbrev>) Locs: 40/7 (Fig. <xref ref-type="fig" rid="F11">11D</xref>). Pelage colour; skull profile; baculum</td><td rowspan="1" colspan="1"><abbrev xmlns:xlink="http://www.w3.org/1999/xlink" xlink:title="forearm length" xlink:type="simple">FA</abbrev>: 35-42 <abbrev xmlns:xlink="http://www.w3.org/1999/xlink" xlink:title="greatest skull length" xlink:type="simple">GSL</abbrev>: 10.6–12.0 C-M<sup>3</sup>: 3.6–4.6</td><td rowspan="1" colspan="1">Wings dark brown, not reticulated. Pelage sepia to darker brown; usually faint white shoulder spot; no flank stripe (Fig. <xref ref-type="fig" rid="F3">3B</xref>)</td><td rowspan="1" colspan="1">Ears rounded; tragi straight anteriorly (Fig. <xref ref-type="fig" rid="F4">4I</xref>). Baculum: inverted V-shape (Fig. <xref ref-type="fig" rid="F5">5G</xref>)</td><td rowspan="1" colspan="1">Profile concave/weakly concave (Fig. <xref ref-type="fig" rid="F6">6B</xref>/C). I<sup>2</sup> strongly bicuspid (Fig. <xref ref-type="fig" rid="F7">7B</xref>)</td></tr><tr><td rowspan="1" colspan="1"><italic><tp:taxon-name><tp:taxon-name-part taxon-name-part-type="genus" reg="Glauconycteris">G.</tp:taxon-name-part> <tp:taxon-name-part taxon-name-part-type="species" reg="humeralis">humeralis</tp:taxon-name-part></tp:taxon-name></italic> (<abbrev xmlns:xlink="http://www.w3.org/1999/xlink" xlink:title="Data Deficient" xlink:type="simple">DD</abbrev>) Locs: 16/0. Pelage colour; skull profile; baculum</td><td rowspan="1" colspan="1"><abbrev xmlns:xlink="http://www.w3.org/1999/xlink" xlink:title="forearm length" xlink:type="simple">FA</abbrev>: 35-41 <abbrev xmlns:xlink="http://www.w3.org/1999/xlink" xlink:title="greatest skull length" xlink:type="simple">GSL</abbrev>: 10.8–12.0 C-M<sup>3</sup>: 3.6–4.2</td><td rowspan="1" colspan="1">Wings dark brown, not reticulated. Pelage dark sepia brown; conspicuous pale shoulder spot; no flank stripe</td><td rowspan="1" colspan="1">Ears rounded; tragi straight to slightly convex anteriorly (Fig. <xref ref-type="fig" rid="F4">4J</xref>). Baculum: peg-shaped (<xref ref-type="bibr" rid="B25">Happold and Happold 2013</xref>: fig. 128d) but V-shaped in Fig. <xref ref-type="fig" rid="F5">5H</xref> - see text</td><td rowspan="1" colspan="1">Profile concave/strongly concave (Fig. <xref ref-type="fig" rid="F6">6D</xref>). I<sup>2</sup> strongly bicuspid (Fig. <xref ref-type="fig" rid="F7">7C</xref>)</td></tr><tr><td rowspan="1" colspan="1"><italic><tp:taxon-name><tp:taxon-name-part taxon-name-part-type="genus" reg="Glauconycteris">G.</tp:taxon-name-part> <tp:taxon-name-part taxon-name-part-type="species" reg="baka">baka</tp:taxon-name-part></tp:taxon-name></italic> sp. nov. (na) Locs: 4/1. (Fig. <xref ref-type="fig" rid="F11">11D</xref>). Pelage colour; skull profile; baculum</td><td rowspan="1" colspan="1"><abbrev xmlns:xlink="http://www.w3.org/1999/xlink" xlink:title="forearm length" xlink:type="simple">FA</abbrev>: 34.2 <abbrev xmlns:xlink="http://www.w3.org/1999/xlink" xlink:title="greatest skull length" xlink:type="simple">GSL</abbrev>: 10.7 C-M<sup>3</sup>: 3.7</td><td rowspan="1" colspan="1">Wings dark brown/ black, not reticulated. Pelage dark brown; pale shoulder spot; no flank stripe (Fig. <xref ref-type="fig" rid="F3">3C</xref>)</td><td rowspan="1" colspan="1">Ears rounded; tragi narrow, anterior straight anteriorly (Fig. <xref ref-type="fig" rid="F4">4K</xref>). Baculum: inverted Y-shape, expanded basal lobes (Fig. <xref ref-type="fig" rid="F5">5I</xref>)</td><td rowspan="1" colspan="1">Profile slightly concave (Fig. <xref ref-type="fig" rid="F6">6E</xref>). I<sup>2</sup> bicuspid (Fig. <xref ref-type="fig" rid="F7">7D</xref>)</td></tr></tbody></table></table-wrap><supplementary-material xmlns:xlink="http://www.w3.org/1999/xlink" id="S4" position="float" orientation="portrait" xlink:type="simple"><object-id content-type="doi" xlink:type="simple">10.3897/zookeys.1282.183038.suppl4</object-id><object-id content-type="arpha" xlink:type="simple">397C364C-F02E-58DC-AD75-AC7E9D871EBF</object-id><label>Supplementary material 4</label><caption><p>Supplementary image 2</p></caption><statement content-type="dataType"><label>Data type</label><p>png</p></statement><statement content-type="notes"><label>Explanation note</label><p>Bayesian phylogenetic reconstruction based on the concatenation of six <abbrev xlink:title="four nuclear DNA" xlink:type="simple">nDNA</abbrev> markers <abbrev xlink:title="Abhydrolase domain containing 11 gene" xlink:type="simple">ABHD11</abbrev>, <abbrev xlink:title="Acyl-CoA oxidase 2" xlink:type="simple">ACOX2</abbrev>, <abbrev xlink:title="Signalosome subunit 7A" xlink:type="simple">COPS7A-4</abbrev>, <abbrev xlink:title="Rogdi atypical leucine zipper" xlink:type="simple">ROGDI</abbrev>, <abbrev xlink:title="Actin family pseudogene 1" xlink:type="simple">ACTP1</abbrev>, <abbrev xlink:title="Signal transducer and activator of transcription" xlink:type="simple">STAT5</abbrev>) that were amplified for a subset of the samples See text for the trees’ details. Values above branches represent Bayesian posterior probabilities and values below branches are bootstrap values after 1000 iterations in the reconstruction under a Maximum Likelihood (support values &lt; 75 are not shown).</p></statement><media xlink:href="zookeys-1282-161_article-183038__-s004.png" mimetype="image" mime-subtype="png" position="float" orientation="portrait" id="oo_1678585.png" xlink:type="simple"><uri content-type="original_file" xlink:type="simple">https://binary.pensoft.net/file/1678585</uri></media><permissions><license xlink:type="simple"><license-p>This dataset is made available under the Open Database License (<ext-link ext-link-type="uri" xlink:href="http://opendatacommons.org/licenses/odbl/1.0/" xlink:type="simple">http://opendatacommons.org/licenses/odbl/1.0/</ext-link>). The Open Database License (ODbL) is a license agreement intended to allow users to freely share, modify, and use this Dataset while maintaining this same freedom for others, provided that the original source and author(s) are credited.</license-p></license></permissions><attrib specific-use="authors"> Aicha Gomeh-Djame, Paul J. J. Bates, Javier Juste, Marcela Suarez-Rubio, Laura Torrent, Juan Luis García-Mudarra, Eugenie Agodigo Ayangma, Félécité Yettore, Charles Félix Bilong Bilong, Eric-Moise Bakwo-Fils</attrib></supplementary-material></tp:treatment-sec><ref-list><ref id="B25"><mixed-citation xmlns:xlink="http://www.w3.org/1999/xlink" xlink:type="simple">Happold M, Happold DCD (2013) Mammals of Africa Volume 4: Hedgehogs, shrews and bats. Edited by Happold M, Happold DCD. Bloomsbury Publishing, London, 800 pp.</mixed-citation></ref><ref id="B29"><mixed-citation xmlns:xlink="http://www.w3.org/1999/xlink" xlink:type="simple">Hassanin A, Colombo R, Gembu GC, Merle M, Tu VT, Görföl T, Musaba Akawa P, Csorba G, Kearney T, Monadjem A, Ing RK (2018) Multilocus phylogeny and species delimitation within the genus <italic><tp:taxon-name><tp:taxon-name-part taxon-name-part-type="genus">Glauconycteris</tp:taxon-name-part></tp:taxon-name></italic> (<tp:taxon-name><tp:taxon-name-part taxon-name-part-type="order">Chiroptera</tp:taxon-name-part></tp:taxon-name>, <tp:taxon-name><tp:taxon-name-part taxon-name-part-type="family">Vespertilionidae</tp:taxon-name-part></tp:taxon-name>), with the description of a new bat species from the Tshopo Province of the Democratic Republic of the Congo. Journal of Zoological Systematics and Evolutionary Research 56: 1–22. <ext-link xlink:href="10.1111/jzs.12176" ext-link-type="doi" xlink:type="simple">https://doi.org/10.1111/jzs.12176</ext-link></mixed-citation></ref><ref id="B63"><mixed-citation xmlns:xlink="http://www.w3.org/1999/xlink" xlink:type="simple">Monadjem A, Montauban C, Webala PW, Laverty TM, Bakwo-Fils EM, Torrent L, Tanshi I, Kane A, Rutrough AL, Waldien DL, Taylor PJ (2024) African bat database: curated data of occurrences, distributions and conservation metrics for sub-Saharan bats. Scientific Data 11: 1309. <ext-link xlink:href="10.1038/S41597-024-04170-7" ext-link-type="doi" xlink:type="simple">https://doi.org/10.1038/S41597-024-04170-7</ext-link></mixed-citation></ref><ref id="B85"><mixed-citation xmlns:xlink="http://www.w3.org/1999/xlink" xlink:type="simple">Torrent L, Garin I, Aihartza J, Nguema Alene EA, Monadjem A, Juste J (2025a) A systematic revision of Equatorial Guinea’s bats confirms a biodiversity hotspot in Central Africa. Biological Journal of the Linnean Society 146(4): blaf120. <ext-link xlink:href="10.1093/biolinnean/blaf120" ext-link-type="doi" xlink:type="simple">https://doi.org/10.1093/biolinnean/blaf120</ext-link></mixed-citation></ref></ref-list></tp:taxon-treatment>
