# Supplementary material for: An integrated taxonomic and conservation assessment of Glauconycteris (Chiroptera, Vespertilionidae) in Cameroon, with the description of two new species from the Northwestern Congolian Lowland Forest
Source: Zookeys. 2026 Jun 15;1282:161–204. doi: 10.3897/zookeys.1282.183038 (PMC13288025; doi:10.3897/zookeys.1282.183038)
Supplement: XML Treatment for Glauconycteris variegata [file zookeys.1282.183038-treatment5.xml]

<!DOCTYPE tp:taxon-treatment
  PUBLIC "-//TaxonX//DTD Taxonomic Treatment Publishing DTD v0 20100105//EN" "tax-treatment-NSO.dtd">
<tp:taxon-treatment xmlns:tp="http://www.plazi.org/taxpub"><tp:treatment-meta><kwd-group><label>Taxon classification</label><kwd>
                <named-content content-type="kingdom">Animalia</named-content>
              </kwd><kwd>
                <named-content content-type="order">Chiroptera</named-content>
              </kwd><kwd>
                <named-content content-type="family">Vespertilionidae</named-content>
              </kwd></kwd-group><mixed-citation publication-type="journal"><person-group><name><surname>Gomeh-Djame</surname><given-names>Aicha</given-names></name><name><surname>Bates</surname><given-names>Paul J. J.</given-names></name><name><surname>Juste</surname><given-names>Javier</given-names></name><name><surname>Suarez-Rubio</surname><given-names>Marcela</given-names></name><name><surname>Torrent</surname><given-names>Laura</given-names></name><name><surname>García-Mudarra</surname><given-names>Juan Luis</given-names></name><name><surname>Agodigo Ayangma</surname><given-names>Eugenie</given-names></name><name><surname>Yettore</surname><given-names>Félécité</given-names></name><name><surname>Bilong Bilong</surname><given-names>Charles Félix</given-names></name><name><surname>Bakwo-Fils</surname><given-names>Eric-Moise</given-names></name></person-group><article-title>An integrated taxonomic and conservation assessment of <italic><tp:taxon-name><tp:taxon-name-part taxon-name-part-type="genus" reg="Glauconycteris">Glauconycteris</tp:taxon-name-part></tp:taxon-name></italic> (<tp:taxon-name><tp:taxon-name-part taxon-name-part-type="order" reg="Chiroptera">Chiroptera</tp:taxon-name-part></tp:taxon-name>, <tp:taxon-name><tp:taxon-name-part taxon-name-part-type="family" reg="Vespertilionidae">Vespertilionidae</tp:taxon-name-part></tp:taxon-name>) in Cameroon, with the description of two new species from the Northwestern Congolian Lowland Forest</article-title><source>Zookeys</source><day>15</day><month>06</month><year>2026</year><volume>1282</volume><fpage>161</fpage><lpage>204</lpage><pub-id pub-id-type="doi">10.3897/zookeys.1282.183038</pub-id></mixed-citation></tp:treatment-meta><tp:nomenclature><tp:taxon-name><object-id xmlns:xlink="http://www.w3.org/1999/xlink" content-type="arpha" xlink:type="simple">3E977F7D-4BB4-55A8-9145-177D70E64CEA</object-id>
                    		<tp:taxon-name-part taxon-name-part-type="genus" reg="Glauconycteris">Glauconycteris</tp:taxon-name-part> <tp:taxon-name-part taxon-name-part-type="species" reg="variegata">variegata</tp:taxon-name-part>
                    	</tp:taxon-name><tp:taxon-authority>(Tomes, 1861)</tp:taxon-authority></tp:nomenclature><tp:treatment-sec sec-type="New material"><title>New material.</title><p>AD.2024.Z73, ♂ (adult), 24 November 2024, Zega village, within the Zone of Hunting Interests with Community Management (<abbrev xmlns:xlink="http://www.w3.org/1999/xlink" xlink:title="Zone of Hunting Interests with Community Management" xlink:type="simple">ZICGC</abbrev>) in the buffer zone of <abbrev xmlns:xlink="http://www.w3.org/1999/xlink" xlink:title="Lobéké National Park" xlink:type="simple">LNP</abbrev>, <named-content xmlns:xlink="http://www.w3.org/1999/xlink" content-type="dwc:verbatimCoordinates" xlink:type="simple">2°2.22'N, 15°37.73'E</named-content>, elevation 435 m a.s.l. (Fig. <xref ref-type="fig" rid="F11">11A</xref>). Morphological evidence was sufficiently robust to identify the species unambiguously.</p></tp:treatment-sec><tp:treatment-sec sec-type="Status and distribution"><title>Status and distribution.</title><p><italic><tp:taxon-name><tp:taxon-name-part taxon-name-part-type="genus" reg="Glauconycteris">Glauconycteris</tp:taxon-name-part> <tp:taxon-name-part taxon-name-part-type="species" reg="variegata">variegata</tp:taxon-name-part></tp:taxon-name></italic> is listed as <abbrev xmlns:xlink="http://www.w3.org/1999/xlink" xlink:title="Least Concern" xlink:type="simple">LC</abbrev> (Least Concern) by the IUCN Red List on account of its wide distribution and presumed large population (<xref ref-type="bibr" rid="B55">Monadjem et al. 2017b</xref>). It was previously known from two localities in Cameroon (<xref ref-type="bibr" rid="B63">Monadjem et al. 2024</xref>). Elsewhere in Africa, there are many records from Angola, Benin, Botswana, <abbrev xmlns:xlink="http://www.w3.org/1999/xlink" xlink:title="Central African Republic" xlink:type="simple">CAR</abbrev>, Chad, <abbrev xmlns:xlink="http://www.w3.org/1999/xlink" xlink:title="Democratic Republic of Congo" xlink:type="simple">DRC</abbrev>, Equatorial Guinea, Ethiopia, Gabon, Ghana, Guinea Côte d’Ivoire, Kenya, Malawi, Mozambique, Namibia, Nigeria, Senegal, Sierra Leone, Somalia, South Sudan, Sudan, Tanzania, The Gambia, Uganda, Zambia, and Zimbabwe (<xref ref-type="bibr" rid="B63">Monadjem et al. 2024</xref>; <xref ref-type="bibr" rid="B85">Torrent et al. 2025a</xref>).</p></tp:treatment-sec><tp:treatment-sec sec-type="Description of new material"><title>Description of new material.</title><p>A medium-large species of <italic><tp:taxon-name><tp:taxon-name-part taxon-name-part-type="genus" reg="Glauconycteris">Glauconycteris</tp:taxon-name-part></tp:taxon-name></italic> (<abbrev xmlns:xlink="http://www.w3.org/1999/xlink" xlink:title="forearm length" xlink:type="simple">FA</abbrev>: 41.2 mm; Tables <xref ref-type="table" rid="T2">2</xref>, <xref ref-type="table" rid="T3">3</xref>), which is characterised by its yellowish-orange wings which have conspicuous dark brown reticulations (Fig. <xref ref-type="fig" rid="F8">8C</xref>). The dorsal hairs are whitish at the base, and yellowish or brownish at the tip while the ventral hairs are paler (Fig. <xref ref-type="fig" rid="F8">8C</xref>). There is no pale spot on the shoulders or lateral flank stripes. The ears are light brown, with rounded tips and a basal fleshy lobe near the mouth. Each tragus is broad and short, with the anterior margin slightly concave and the posterior margin evenly convex (Fig. <xref ref-type="fig" rid="F4">4C</xref>). The penis has a flattened trilobate tip. Based on <xref ref-type="bibr" rid="B33">Hill and Harrison (1987)</xref>, the baculum is variable in morphology and size. The one illustrated (Fig. <xref ref-type="fig" rid="F5">5C</xref>) is from an extralimital specimen from Kenya (HZM.1.1770) and is 1.51 mm in length; shaped like a bottle, the base is curved and hollowed out ventrally. It corresponds to the baculum illustrated in <xref ref-type="bibr" rid="B25">Happold and Happold (2013</xref>: fig. 128h) from Mozambique. In the skull, the braincase is robust; the rostrum is short and the dorsal profile weakly concave (Fig. <xref ref-type="fig" rid="F10">10C</xref>). The first upper incisor (I<sup>2</sup>) is robust and unicuspid.</p></tp:treatment-sec><tp:treatment-sec sec-type="Ecological notes"><title>Ecological notes.</title><p>This individual was collected in a mist net over a small waterhole in degraded habitat. It was close to an unpaved road, a cocoa plantation, and a settlement within the <abbrev xmlns:xlink="http://www.w3.org/1999/xlink" xlink:title="Zone of Hunting Interests with Community Management" xlink:type="simple">ZICGC</abbrev> in the buffer zone of <abbrev xmlns:xlink="http://www.w3.org/1999/xlink" xlink:title="Lobéké National Park" xlink:type="simple">LNP</abbrev>.</p></tp:treatment-sec><tp:treatment-sec><!--Section generated to contain objects referenced in tp:taxon-treatment.--><fig id="F11" position="float" orientation="portrait"><object-id xmlns:xlink="http://www.w3.org/1999/xlink" content-type="doi" xlink:type="simple">10.3897/zookeys.1282.183038.figure11</object-id><object-id xmlns:xlink="http://www.w3.org/1999/xlink" content-type="arpha" xlink:type="simple">E8E5B298-FB4B-5611-977E-31385CC509CC</object-id><label>Figure 11.</label><caption><p>Distribution of the 11 species of <italic><tp:taxon-name><tp:taxon-name-part taxon-name-part-type="genus" reg="Glauconycteris">Glauconycteris</tp:taxon-name-part></tp:taxon-name></italic> known from Cameroon. Species order follows Table <xref ref-type="table" rid="T1">1</xref>. Triangles signify new data records; circles are for previous records published in <xref ref-type="bibr" rid="B63">Monadjem et al. (2024)</xref>. Base map downloaded from <ext-link xmlns:xlink="http://www.w3.org/1999/xlink" xlink:href="https://www.freeworldmaps.net/africa/cameroon/map.html" ext-link-type="uri" xlink:type="simple">https://www.freeworldmaps.net/africa/cameroon/map.html</ext-link>.</p></caption><graphic xmlns:xlink="http://www.w3.org/1999/xlink" xlink:href="zookeys-1282-161_article-183038__-g011.jpg" id="oo_1678579.jpg" position="float" orientation="portrait" xlink:type="simple"><uri content-type="original_file" xlink:type="simple">https://binary.pensoft.net/fig/1678579</uri></graphic></fig><table-wrap id="T1" position="float" orientation="portrait"><label>Table 1.</label><caption><p>Character matrix of all <italic><tp:taxon-name><tp:taxon-name-part taxon-name-part-type="genus" reg="Glauconycteris">Glauconycteris</tp:taxon-name-part></tp:taxon-name></italic> species, arranged in descending order of greatest skull length (<abbrev xmlns:xlink="http://www.w3.org/1999/xlink" xlink:title="greatest skull length" xlink:type="simple">GSL</abbrev>). Measurements from <xref ref-type="bibr" rid="B25">Happold and Happold (2013)</xref>, <xref ref-type="bibr" rid="B29">Hassanin et al. (2018)</xref> and this study. Number of localities in Africa and Cameroon based on <xref ref-type="bibr" rid="B63">Monadjem et al. (2024)</xref>, <xref ref-type="bibr" rid="B85">Torrent et al. (2025a)</xref>, and this study.</p></caption><table><tbody><tr><th rowspan="1" colspan="1">Species (IUCN status) Number of localities in Africa/Cameroon Key characters</th><th rowspan="1" colspan="1"><abbrev xmlns:xlink="http://www.w3.org/1999/xlink" xlink:title="forearm length" xlink:type="simple">FA</abbrev>, <abbrev xmlns:xlink="http://www.w3.org/1999/xlink" xlink:title="greatest skull length" xlink:type="simple">GSL</abbrev>, C-M<sup>3</sup> measurements (mm)</th><th rowspan="1" colspan="1">Wings and uropatagium colour and reticulation. Pelage colour</th><th rowspan="1" colspan="1">Ear shape; tragus shape. Baculum shape</th><th rowspan="1" colspan="1">Dorsal profile of skull; upper inner incisor (I<sup>2</sup>)</th></tr><tr><td rowspan="1" colspan="1"><italic><tp:taxon-name><tp:taxon-name-part taxon-name-part-type="genus" reg="Glauconycteris">G.</tp:taxon-name-part> <tp:taxon-name-part taxon-name-part-type="species" reg="superba">superba</tp:taxon-name-part></tp:taxon-name></italic> (<abbrev xmlns:xlink="http://www.w3.org/1999/xlink" xlink:title="Least Concern" xlink:type="simple">LC</abbrev>) Locs: 8/1 (Fig. <xref ref-type="fig" rid="F11">11A</xref>). Pelage colour; size</td><td rowspan="1" colspan="1"><abbrev xmlns:xlink="http://www.w3.org/1999/xlink" xlink:title="forearm length" xlink:type="simple">FA</abbrev>: 45-48 <abbrev xmlns:xlink="http://www.w3.org/1999/xlink" xlink:title="greatest skull length" xlink:type="simple">GSL</abbrev>: 16.2–16.5 C-M<sup>3</sup>: 5.8–6.2</td><td rowspan="1" colspan="1">Wings dark, not reticulated. Pelage black with creamy-white patches and stripes (Fig. <xref ref-type="fig" rid="F8">8A</xref>)</td><td rowspan="1" colspan="1">Ears subrectangular; tragi broad, rounded (Fig. <xref ref-type="fig" rid="F4">4A</xref>). Baculum: inverted U-shape (Fig. <xref ref-type="fig" rid="F5">5A</xref>)</td><td rowspan="1" colspan="1">Profile strongly concave (Fig. <xref ref-type="fig" rid="F10">10A</xref>). I<sup>2</sup> unicuspid</td></tr><tr><td rowspan="1" colspan="1"><italic><tp:taxon-name><tp:taxon-name-part taxon-name-part-type="genus" reg="Glauconycteris">G.</tp:taxon-name-part> <tp:taxon-name-part taxon-name-part-type="species" reg="gleni">gleni</tp:taxon-name-part></tp:taxon-name></italic> (<abbrev xmlns:xlink="http://www.w3.org/1999/xlink" xlink:title="Data Deficient" xlink:type="simple">DD</abbrev>) Locs: 4/2 (Fig. <xref ref-type="fig" rid="F11">11A</xref>). Pelage, wing, and ear colour</td><td rowspan="1" colspan="1"><abbrev xmlns:xlink="http://www.w3.org/1999/xlink" xlink:title="forearm length" xlink:type="simple">FA</abbrev>: 38-42 <abbrev xmlns:xlink="http://www.w3.org/1999/xlink" xlink:title="greatest skull length" xlink:type="simple">GSL</abbrev>: 13.9–14.6 C-M<sup>3</sup>: 4.5–4.9</td><td rowspan="1" colspan="1">Wings pale; uropatagium reticulated. Pelage pale greyish fawn above, white below (Fig. <xref ref-type="fig" rid="F8">8B</xref>)</td><td rowspan="1" colspan="1">Ears subrectangular with pronounced margins; tragi broad, rounded (Fig. <xref ref-type="fig" rid="F4">4B</xref>). Baculum: arrowhead, basal lobes deflected downwards (Fig. <xref ref-type="fig" rid="F5">5B</xref>)</td><td rowspan="1" colspan="1">Profile weakly concave (Fig. <xref ref-type="fig" rid="F10">10B</xref>). I<sup>2</sup> weakly bicuspid/ unicuspid</td></tr><tr><td rowspan="1" colspan="1"><italic><tp:taxon-name><tp:taxon-name-part taxon-name-part-type="genus" reg="Glauconycteris">G.</tp:taxon-name-part> <tp:taxon-name-part taxon-name-part-type="species" reg="variegata">variegata</tp:taxon-name-part></tp:taxon-name></italic> (<abbrev xmlns:xlink="http://www.w3.org/1999/xlink" xlink:title="Least Concern" xlink:type="simple">LC</abbrev>) Locs: 113/3 (Fig. <xref ref-type="fig" rid="F11">11A</xref>). Wing reticulation; pelage colour</td><td rowspan="1" colspan="1"><abbrev xmlns:xlink="http://www.w3.org/1999/xlink" xlink:title="forearm length" xlink:type="simple">FA</abbrev>: 38-45 <abbrev xmlns:xlink="http://www.w3.org/1999/xlink" xlink:title="greatest skull length" xlink:type="simple">GSL</abbrev>: 13.6–14.5 C-M<sup>3</sup>: 4.7–5.2</td><td rowspan="1" colspan="1">Wings pale, heavily reticulated (Fig. <xref ref-type="fig" rid="F8">8C</xref>). Pelage creamy buff to yellowish fawn (Fig. <xref ref-type="fig" rid="F8">8C</xref>)</td><td rowspan="1" colspan="1">Ears rounded; tragi broad, rounded (Fig. <xref ref-type="fig" rid="F4">4C</xref>). Baculum: arrowhead, size varies (Fig. <xref ref-type="fig" rid="F5">5C</xref>)</td><td rowspan="1" colspan="1">Profile concave/weakly concave (Fig. <xref ref-type="fig" rid="F10">10C</xref>). I<sup>2</sup> unicuspid/ bicuspid</td></tr><tr><td rowspan="1" colspan="1"><italic><tp:taxon-name><tp:taxon-name-part taxon-name-part-type="genus" reg="Glauconycteris">G.</tp:taxon-name-part> <tp:taxon-name-part taxon-name-part-type="species" reg="machadoi">machadoi</tp:taxon-name-part></tp:taxon-name></italic> (<abbrev xmlns:xlink="http://www.w3.org/1999/xlink" xlink:title="Data Deficient" xlink:type="simple">DD</abbrev>) Locs: 1/0. Wing reticulation; pelage colour</td><td rowspan="1" colspan="1"><abbrev xmlns:xlink="http://www.w3.org/1999/xlink" xlink:title="forearm length" xlink:type="simple">FA</abbrev>: 46 <abbrev xmlns:xlink="http://www.w3.org/1999/xlink" xlink:title="greatest skull length" xlink:type="simple">GSL</abbrev>: 14.0 C-M<sup>3</sup>: 5.2</td><td rowspan="1" colspan="1">Wings dark brown, heavily reticulated. Pelage dark chestnut brown above, paler below</td><td rowspan="1" colspan="1">Ears rounded; tragi probably comparable to <italic><tp:taxon-name><tp:taxon-name-part taxon-name-part-type="genus" reg="Glauconycteris">G.</tp:taxon-name-part> <tp:taxon-name-part taxon-name-part-type="species" reg="variegata">variegata</tp:taxon-name-part></tp:taxon-name></italic>. Baculum not described</td><td rowspan="1" colspan="1">Profile weakly concave. I<sup>2</sup> unicuspid</td></tr><tr><td rowspan="1" colspan="1"><italic><tp:taxon-name><tp:taxon-name-part taxon-name-part-type="genus" reg="Glauconycteris">G.</tp:taxon-name-part> <tp:taxon-name-part taxon-name-part-type="species" reg="alboguttata">alboguttata</tp:taxon-name-part></tp:taxon-name></italic> (<abbrev xmlns:xlink="http://www.w3.org/1999/xlink" xlink:title="Least Concern" xlink:type="simple">LC</abbrev>) Locs: 16/6 (Fig. <xref ref-type="fig" rid="F11">11B</xref>). Ear shape; pelage colour</td><td rowspan="1" colspan="1"><abbrev xmlns:xlink="http://www.w3.org/1999/xlink" xlink:title="forearm length" xlink:type="simple">FA</abbrev>: 38-42 <abbrev xmlns:xlink="http://www.w3.org/1999/xlink" xlink:title="greatest skull length" xlink:type="simple">GSL</abbrev>: 13.0–13.5 C-M<sup>3</sup>: 4.4–4.7</td><td rowspan="1" colspan="1">Wings dark brown, not reticulated. Pelage dark brown above; pale shoulder spot and flank stripe (<xref ref-type="bibr" rid="B29">Hassanin et al. 2018</xref>: fig. 6)</td><td rowspan="1" colspan="1">Ears rounded (contrast to <italic><tp:taxon-name><tp:taxon-name-part taxon-name-part-type="genus" reg="Glauconycteris">G.</tp:taxon-name-part> <tp:taxon-name-part taxon-name-part-type="species" reg="egeria">egeria</tp:taxon-name-part></tp:taxon-name></italic>); tragi broad, rounded (Fig. <xref ref-type="fig" rid="F4">4D</xref>). Baculum not described</td><td rowspan="1" colspan="1">Profile slightly concave (Fig. <xref ref-type="fig" rid="F10">10D</xref>). I<sup>2</sup> bicuspid</td></tr><tr><td rowspan="1" colspan="1"><italic><tp:taxon-name><tp:taxon-name-part taxon-name-part-type="genus" reg="Glauconycteris">G.</tp:taxon-name-part> <tp:taxon-name-part taxon-name-part-type="species" reg="argentata">argentata</tp:taxon-name-part></tp:taxon-name></italic> (<abbrev xmlns:xlink="http://www.w3.org/1999/xlink" xlink:title="Least Concern" xlink:type="simple">LC</abbrev>) Locs: 63/13 (Fig. <xref ref-type="fig" rid="F11">11B</xref>). Pelage colour; size; baculum</td><td rowspan="1" colspan="1"><abbrev xmlns:xlink="http://www.w3.org/1999/xlink" xlink:title="forearm length" xlink:type="simple">FA</abbrev>: 39-44 <abbrev xmlns:xlink="http://www.w3.org/1999/xlink" xlink:title="greatest skull length" xlink:type="simple">GSL</abbrev>: 12.1–13.3 C-M<sup>3</sup>: 4.0–4.5</td><td rowspan="1" colspan="1">Wings pale, faintly reticulated (Fig. <xref ref-type="fig" rid="F8">8D</xref>). Pelage variable, pale fawn to grey-brown above and below; paler flank stripe usually present; no shoulder spot (Fig. <xref ref-type="fig" rid="F8">8D</xref>)</td><td rowspan="1" colspan="1">Ears rounded, pale; tragi broad, rounded (Fig. <xref ref-type="fig" rid="F4">4E</xref>). Baculum: arrowhead (Fig. <xref ref-type="fig" rid="F5">5D</xref>)</td><td rowspan="1" colspan="1">Profile weakly concave (Fig. <xref ref-type="fig" rid="F9">9A</xref>). I<sup>2</sup> unicuspid/ bicuspid</td></tr><tr><td rowspan="1" colspan="1"><italic><tp:taxon-name><tp:taxon-name-part taxon-name-part-type="genus" reg="Glauconycteris">G.</tp:taxon-name-part> <tp:taxon-name-part taxon-name-part-type="species" reg="kenyacola">kenyacola</tp:taxon-name-part></tp:taxon-name></italic> (<abbrev xmlns:xlink="http://www.w3.org/1999/xlink" xlink:title="Data Deficient" xlink:type="simple">DD</abbrev>) Locs: 1/0. Pelage colour</td><td rowspan="1" colspan="1"><abbrev xmlns:xlink="http://www.w3.org/1999/xlink" xlink:title="forearm length" xlink:type="simple">FA</abbrev>: 41 <abbrev xmlns:xlink="http://www.w3.org/1999/xlink" xlink:title="greatest skull length" xlink:type="simple">GSL</abbrev>: 12.8 C-M<sup>3</sup>: 4.2</td><td rowspan="1" colspan="1">Wings ochraceous buff, some reticulation. Pelage sepia-brown; whitish markings on nose and base of each ear</td><td rowspan="1" colspan="1">Ears rounded; tragi not described. Baculum not described</td><td rowspan="1" colspan="1">Profile weakly concave. I<sup>2</sup> unicuspid</td></tr><tr><td rowspan="1" colspan="1"><italic><tp:taxon-name><tp:taxon-name-part taxon-name-part-type="genus" reg="Glauconycteris">G.</tp:taxon-name-part> <tp:taxon-name-part taxon-name-part-type="species" reg="egeria">egeria</tp:taxon-name-part></tp:taxon-name></italic> (<abbrev xmlns:xlink="http://www.w3.org/1999/xlink" xlink:title="Data Deficient" xlink:type="simple">DD</abbrev>) Locs: 13/6 (Fig. <xref ref-type="fig" rid="F11">11C</xref>). Ear shape, colour; pelage colour</td><td rowspan="1" colspan="1"><abbrev xmlns:xlink="http://www.w3.org/1999/xlink" xlink:title="forearm length" xlink:type="simple">FA</abbrev>: 37-39 <abbrev xmlns:xlink="http://www.w3.org/1999/xlink" xlink:title="greatest skull length" xlink:type="simple">GSL</abbrev>: 12.0–13.0 C-M<sup>3</sup>: 4.1–4.5</td><td rowspan="1" colspan="1">Wings dark brown, not reticulated. Pelage dark brown/black; pale shoulder spot and flank stripe (<xref ref-type="bibr" rid="B29">Hassanin et al. 2018</xref>: fig. 6)</td><td rowspan="1" colspan="1">Ears subrectangular with pale border; tragi broad, rounded (Fig. <xref ref-type="fig" rid="F4">4F</xref>). Baculum not described</td><td rowspan="1" colspan="1">Profile concave/weakly concave (Fig. <xref ref-type="fig" rid="F9">9B</xref>). I<sup>2</sup> weakly bicuspid</td></tr><tr><td rowspan="1" colspan="1"><italic><tp:taxon-name><tp:taxon-name-part taxon-name-part-type="genus" reg="Glauconycteris">G.</tp:taxon-name-part> <tp:taxon-name-part taxon-name-part-type="species" reg="atra">atra</tp:taxon-name-part></tp:taxon-name></italic> (na) Locs: 3/0. Pelage colour; size</td><td rowspan="1" colspan="1"><abbrev xmlns:xlink="http://www.w3.org/1999/xlink" xlink:title="forearm length" xlink:type="simple">FA</abbrev>: 34.5–37.8 <abbrev xmlns:xlink="http://www.w3.org/1999/xlink" xlink:title="greatest skull length" xlink:type="simple">GSL</abbrev>: 12.1–12.6 C-M<sup>3</sup>: 4.2–4.5</td><td rowspan="1" colspan="1">Wings blackish brown, not reticulated. Pelage blackish brown; no pale shoulder spot or flank stripe.</td><td rowspan="1" colspan="1">Ears rounded; tragi straight/slightly concave anteriorly, convex posteriorly. Baculum not described</td><td rowspan="1" colspan="1">Profile concave. I<sup>2</sup> strongly bicuspid</td></tr><tr><td rowspan="1" colspan="1"><italic><tp:taxon-name><tp:taxon-name-part taxon-name-part-type="genus" reg="Glauconycteris">G.</tp:taxon-name-part> <tp:taxon-name-part taxon-name-part-type="species" reg="lobeke">lobeke</tp:taxon-name-part></tp:taxon-name></italic> sp. nov. (na) Locs: 4/2 (Fig. <xref ref-type="fig" rid="F11">11C</xref>). Pelage colour; skull profile; baculum</td><td rowspan="1" colspan="1"><abbrev xmlns:xlink="http://www.w3.org/1999/xlink" xlink:title="forearm length" xlink:type="simple">FA</abbrev>: 35.8, 35.9 <abbrev xmlns:xlink="http://www.w3.org/1999/xlink" xlink:title="greatest skull length" xlink:type="simple">GSL</abbrev>: 12.2, 12.3 C-M<sup>3</sup>: 4.2–4.3</td><td rowspan="1" colspan="1">Wings mid-brown, not reticulated. Pelage sepia/darker brown; pale shoulder spot; no flank stripe (Fig. <xref ref-type="fig" rid="F3">3A</xref>)</td><td rowspan="1" colspan="1">Ears rounded; tragus rounded (Fig. <xref ref-type="fig" rid="F4">4G</xref>). Baculum: inverted V -shape (Fig. <xref ref-type="fig" rid="F5">5E</xref>)</td><td rowspan="1" colspan="1">Profile strongly concave (Fig. <xref ref-type="fig" rid="F6">6A</xref>). I<sup>2</sup> bicuspid (Fig. <xref ref-type="fig" rid="F7">7A</xref>)</td></tr><tr><td rowspan="1" colspan="1"><italic><tp:taxon-name><tp:taxon-name-part taxon-name-part-type="genus" reg="Glauconycteris">G.</tp:taxon-name-part> <tp:taxon-name-part taxon-name-part-type="species" reg="curryae">curryae</tp:taxon-name-part></tp:taxon-name></italic> (<abbrev xmlns:xlink="http://www.w3.org/1999/xlink" xlink:title="Data Deficient" xlink:type="simple">DD</abbrev>) Locs: 18/7 (Fig. <xref ref-type="fig" rid="F11">11C</xref>). Pelage colour; skull profile; baculum</td><td rowspan="1" colspan="1"><abbrev xmlns:xlink="http://www.w3.org/1999/xlink" xlink:title="forearm length" xlink:type="simple">FA</abbrev>: 34-38 <abbrev xmlns:xlink="http://www.w3.org/1999/xlink" xlink:title="greatest skull length" xlink:type="simple">GSL</abbrev>: 11.7–12.3 C-M<sup>3</sup>: 4.0–4.2</td><td rowspan="1" colspan="1">Wings dark brown, not reticulated. Pelage orange/reddish brown above, slightly paler below; no shoulder spot or flank stripe (Fig. <xref ref-type="fig" rid="F8">8E</xref>)</td><td rowspan="1" colspan="1">Ears rounded; tragi almost straight (Fig. <xref ref-type="fig" rid="F4">4H</xref>). Baculum: inverted Y-shape (Fig. <xref ref-type="fig" rid="F5">5F</xref>)</td><td rowspan="1" colspan="1">Profile strongly concave (Fig. <xref ref-type="fig" rid="F9">9C</xref>). I<sup>2</sup> strongly bicuspid</td></tr><tr><td rowspan="1" colspan="1"><italic><tp:taxon-name><tp:taxon-name-part taxon-name-part-type="genus" reg="Glauconycteris">G.</tp:taxon-name-part> <tp:taxon-name-part taxon-name-part-type="species" reg="poensis">poensis</tp:taxon-name-part></tp:taxon-name></italic> (<abbrev xmlns:xlink="http://www.w3.org/1999/xlink" xlink:title="Least Concern" xlink:type="simple">LC</abbrev>) Locs: 65/2 (Fig. <xref ref-type="fig" rid="F11">11D</xref>). Pelage colour; skull profile</td><td rowspan="1" colspan="1"><abbrev xmlns:xlink="http://www.w3.org/1999/xlink" xlink:title="forearm length" xlink:type="simple">FA</abbrev>: 32-41 <abbrev xmlns:xlink="http://www.w3.org/1999/xlink" xlink:title="greatest skull length" xlink:type="simple">GSL</abbrev>: 10.8–13.0 C-M<sup>3</sup>: 4.0–4.8</td><td rowspan="1" colspan="1">Wings dark brown, faintly reticulated. Pelage greyish to brown (<xref ref-type="bibr" rid="B29">Hassanin et al. 2018</xref>: fig. 6); pale shoulder spot and flank stripe (either may be absent)</td><td rowspan="1" colspan="1">Ears rounded; tragi rounded (<xref ref-type="bibr" rid="B25">Happold and Happold 2013</xref>: fig. 124e). Baculum: inverted V-shape, variably developed (<xref ref-type="bibr" rid="B25">Happold and Happold 2013</xref>: fig. 128e, f)</td><td rowspan="1" colspan="1">Profile strongly concave (Fig. <xref ref-type="fig" rid="F9">9D</xref>). I<sup>2</sup> weakly bicuspid</td></tr><tr><td rowspan="1" colspan="1"><italic><tp:taxon-name><tp:taxon-name-part taxon-name-part-type="genus" reg="Glauconycteris">G.</tp:taxon-name-part> <tp:taxon-name-part taxon-name-part-type="species" reg="beatrix">beatrix</tp:taxon-name-part></tp:taxon-name></italic> (<abbrev xmlns:xlink="http://www.w3.org/1999/xlink" xlink:title="Least Concern" xlink:type="simple">LC</abbrev>) Locs: 40/7 (Fig. <xref ref-type="fig" rid="F11">11D</xref>). Pelage colour; skull profile; baculum</td><td rowspan="1" colspan="1"><abbrev xmlns:xlink="http://www.w3.org/1999/xlink" xlink:title="forearm length" xlink:type="simple">FA</abbrev>: 35-42 <abbrev xmlns:xlink="http://www.w3.org/1999/xlink" xlink:title="greatest skull length" xlink:type="simple">GSL</abbrev>: 10.6–12.0 C-M<sup>3</sup>: 3.6–4.6</td><td rowspan="1" colspan="1">Wings dark brown, not reticulated. Pelage sepia to darker brown; usually faint white shoulder spot; no flank stripe (Fig. <xref ref-type="fig" rid="F3">3B</xref>)</td><td rowspan="1" colspan="1">Ears rounded; tragi straight anteriorly (Fig. <xref ref-type="fig" rid="F4">4I</xref>). Baculum: inverted V-shape (Fig. <xref ref-type="fig" rid="F5">5G</xref>)</td><td rowspan="1" colspan="1">Profile concave/weakly concave (Fig. <xref ref-type="fig" rid="F6">6B</xref>/C). I<sup>2</sup> strongly bicuspid (Fig. <xref ref-type="fig" rid="F7">7B</xref>)</td></tr><tr><td rowspan="1" colspan="1"><italic><tp:taxon-name><tp:taxon-name-part taxon-name-part-type="genus" reg="Glauconycteris">G.</tp:taxon-name-part> <tp:taxon-name-part taxon-name-part-type="species" reg="humeralis">humeralis</tp:taxon-name-part></tp:taxon-name></italic> (<abbrev xmlns:xlink="http://www.w3.org/1999/xlink" xlink:title="Data Deficient" xlink:type="simple">DD</abbrev>) Locs: 16/0. Pelage colour; skull profile; baculum</td><td rowspan="1" colspan="1"><abbrev xmlns:xlink="http://www.w3.org/1999/xlink" xlink:title="forearm length" xlink:type="simple">FA</abbrev>: 35-41 <abbrev xmlns:xlink="http://www.w3.org/1999/xlink" xlink:title="greatest skull length" xlink:type="simple">GSL</abbrev>: 10.8–12.0 C-M<sup>3</sup>: 3.6–4.2</td><td rowspan="1" colspan="1">Wings dark brown, not reticulated. Pelage dark sepia brown; conspicuous pale shoulder spot; no flank stripe</td><td rowspan="1" colspan="1">Ears rounded; tragi straight to slightly convex anteriorly (Fig. <xref ref-type="fig" rid="F4">4J</xref>). Baculum: peg-shaped (<xref ref-type="bibr" rid="B25">Happold and Happold 2013</xref>: fig. 128d) but V-shaped in Fig. <xref ref-type="fig" rid="F5">5H</xref> - see text</td><td rowspan="1" colspan="1">Profile concave/strongly concave (Fig. <xref ref-type="fig" rid="F6">6D</xref>). I<sup>2</sup> strongly bicuspid (Fig. <xref ref-type="fig" rid="F7">7C</xref>)</td></tr><tr><td rowspan="1" colspan="1"><italic><tp:taxon-name><tp:taxon-name-part taxon-name-part-type="genus" reg="Glauconycteris">G.</tp:taxon-name-part> <tp:taxon-name-part taxon-name-part-type="species" reg="baka">baka</tp:taxon-name-part></tp:taxon-name></italic> sp. nov. (na) Locs: 4/1. (Fig. <xref ref-type="fig" rid="F11">11D</xref>). Pelage colour; skull profile; baculum</td><td rowspan="1" colspan="1"><abbrev xmlns:xlink="http://www.w3.org/1999/xlink" xlink:title="forearm length" xlink:type="simple">FA</abbrev>: 34.2 <abbrev xmlns:xlink="http://www.w3.org/1999/xlink" xlink:title="greatest skull length" xlink:type="simple">GSL</abbrev>: 10.7 C-M<sup>3</sup>: 3.7</td><td rowspan="1" colspan="1">Wings dark brown/ black, not reticulated. Pelage dark brown; pale shoulder spot; no flank stripe (Fig. <xref ref-type="fig" rid="F3">3C</xref>)</td><td rowspan="1" colspan="1">Ears rounded; tragi narrow, anterior straight anteriorly (Fig. <xref ref-type="fig" rid="F4">4K</xref>). Baculum: inverted Y-shape, expanded basal lobes (Fig. <xref ref-type="fig" rid="F5">5I</xref>)</td><td rowspan="1" colspan="1">Profile slightly concave (Fig. <xref ref-type="fig" rid="F6">6E</xref>). I<sup>2</sup> bicuspid (Fig. <xref ref-type="fig" rid="F7">7D</xref>)</td></tr></tbody></table></table-wrap><table-wrap id="T2" position="float" orientation="portrait"><label>Table 2.</label><caption><p>External measurements (mm) and proportions (%) of <italic><tp:taxon-name><tp:taxon-name-part taxon-name-part-type="genus" reg="Glauconycteris">Glauconycteris</tp:taxon-name-part></tp:taxon-name></italic> collected for this study, together with the holotype of <italic><tp:taxon-name><tp:taxon-name-part taxon-name-part-type="genus" reg="Glauconycteris">G.</tp:taxon-name-part> <tp:taxon-name-part taxon-name-part-type="species" reg="beatrix">beatrix</tp:taxon-name-part></tp:taxon-name></italic> and two additional comparative specimens of <italic><tp:taxon-name><tp:taxon-name-part taxon-name-part-type="genus" reg="Glauconycteris">G.</tp:taxon-name-part> <tp:taxon-name-part taxon-name-part-type="species" reg="beatrix">beatrix</tp:taxon-name-part></tp:taxon-name></italic> and <italic><tp:taxon-name><tp:taxon-name-part taxon-name-part-type="genus" reg="Glauconycteris">G.</tp:taxon-name-part> <tp:taxon-name-part taxon-name-part-type="species" reg="humeralis">humeralis</tp:taxon-name-part></tp:taxon-name></italic>. Species order follows Table <xref ref-type="table" rid="T1">1</xref>. Measurements are defined in Materials and methods.</p></caption><table><tbody><tr><th rowspan="1" colspan="1">Species, sex, ID</th><th rowspan="1" colspan="1">
                      <abbrev xmlns:xlink="http://www.w3.org/1999/xlink" xlink:title="forearm length" xlink:type="simple">FA</abbrev>
                    </th><th rowspan="1" colspan="1">
                      <abbrev xmlns:xlink="http://www.w3.org/1999/xlink" xlink:title="tibia length" xlink:type="simple">TIB</abbrev>
                    </th><th rowspan="1" colspan="1">
                      <abbrev xmlns:xlink="http://www.w3.org/1999/xlink" xlink:title="foot length" xlink:type="simple">HF</abbrev>
                    </th><th rowspan="1" colspan="1">
                      <abbrev xmlns:xlink="http://www.w3.org/1999/xlink" xlink:title="ear length" xlink:type="simple">E</abbrev>
                    </th><th rowspan="1" colspan="1">
                      <abbrev xmlns:xlink="http://www.w3.org/1999/xlink" xlink:title="length fifth metacarpals" xlink:type="simple">5 Met</abbrev>
                    </th><th rowspan="1" colspan="1">
                      <abbrev xmlns:xlink="http://www.w3.org/1999/xlink" xlink:title="length of first phalanges of the fifth digit" xlink:type="simple">1P5D</abbrev>
                    </th><th rowspan="1" colspan="1">
                      <abbrev xmlns:xlink="http://www.w3.org/1999/xlink" xlink:title="length of second phalanges of the fifth digit" xlink:type="simple">2P5D</abbrev>
                    </th><th rowspan="1" colspan="1">
                      <abbrev xmlns:xlink="http://www.w3.org/1999/xlink" xlink:title="length fourth metacarpals" xlink:type="simple">4 Met</abbrev>
                    </th><th rowspan="1" colspan="1">
                      <abbrev xmlns:xlink="http://www.w3.org/1999/xlink" xlink:title="length third metacarpals" xlink:type="simple">3 Met</abbrev>
                    </th><th rowspan="1" colspan="1">
                      <abbrev xmlns:xlink="http://www.w3.org/1999/xlink" xlink:title="length of first phalanges of the third digit" xlink:type="simple">1P3D</abbrev>
                    </th><th rowspan="1" colspan="1">
                      <abbrev xmlns:xlink="http://www.w3.org/1999/xlink" xlink:title="length second phalanges of the third digit" xlink:type="simple">2P3D</abbrev>
                    </th><th rowspan="1" colspan="1"><abbrev xmlns:xlink="http://www.w3.org/1999/xlink" xlink:title="length second phalanges of the third digit" xlink:type="simple">2P3D</abbrev>/<abbrev xmlns:xlink="http://www.w3.org/1999/xlink" xlink:title="length of first phalanges of the third digit" xlink:type="simple">1P3D</abbrev> × 100 (%)</th><th rowspan="1" colspan="1">
                      <abbrev xmlns:xlink="http://www.w3.org/1999/xlink" xlink:title="greatest length of baculum" xlink:type="simple">GLB</abbrev>
                    </th></tr><tr><td rowspan="1" colspan="1"><italic><tp:taxon-name><tp:taxon-name-part taxon-name-part-type="genus" reg="Glauconycteris">G.</tp:taxon-name-part> <tp:taxon-name-part taxon-name-part-type="species" reg="superba">superba</tp:taxon-name-part></tp:taxon-name></italic> ♂ Mes 26</td><td rowspan="1" colspan="1">46.0</td><td rowspan="1" colspan="1">18.6</td><td rowspan="1" colspan="1">10.2</td><td rowspan="1" colspan="1">13.6</td><td rowspan="1" colspan="1">38.2</td><td rowspan="1" colspan="1">8.5</td><td rowspan="1" colspan="1">7.6</td><td rowspan="1" colspan="1">42.1</td><td rowspan="1" colspan="1">42.6</td><td rowspan="1" colspan="1">20.3</td><td rowspan="1" colspan="1">25.2</td><td rowspan="1" colspan="1">124.0</td><td rowspan="1" colspan="1">1.11</td></tr><tr><td rowspan="1" colspan="1"><italic><tp:taxon-name><tp:taxon-name-part taxon-name-part-type="genus" reg="Glauconycteris">G.</tp:taxon-name-part> <tp:taxon-name-part taxon-name-part-type="species" reg="gleni">gleni</tp:taxon-name-part></tp:taxon-name></italic> ♂ AD.2024.22.05.222</td><td rowspan="1" colspan="1">41.9</td><td rowspan="1" colspan="1">14.9</td><td rowspan="1" colspan="1">7.3</td><td rowspan="1" colspan="1">12.2</td><td rowspan="1" colspan="1">37.0</td><td rowspan="1" colspan="1">8.3</td><td rowspan="1" colspan="1">8.4</td><td rowspan="1" colspan="1">38.6</td><td rowspan="1" colspan="1">41.6</td><td rowspan="1" colspan="1">16.0</td><td rowspan="1" colspan="1">24.0</td><td rowspan="1" colspan="1">150.4</td><td rowspan="1" colspan="1">0.89</td></tr><tr><td rowspan="1" colspan="1"><italic><tp:taxon-name><tp:taxon-name-part taxon-name-part-type="genus" reg="Glauconycteris">G.</tp:taxon-name-part> <tp:taxon-name-part taxon-name-part-type="species" reg="variegata">variegata</tp:taxon-name-part></tp:taxon-name></italic> ♂ AD.2024.Z73</td><td rowspan="1" colspan="1">41.2</td><td rowspan="1" colspan="1">19.1</td><td rowspan="1" colspan="1">6.8</td><td rowspan="1" colspan="1">13.8</td><td rowspan="1" colspan="1">38.1</td><td rowspan="1" colspan="1">7.8</td><td rowspan="1" colspan="1">8.7</td><td rowspan="1" colspan="1">36.1</td><td rowspan="1" colspan="1">36.9</td><td rowspan="1" colspan="1">15.3</td><td rowspan="1" colspan="1">20.6</td><td rowspan="1" colspan="1">134.6</td><td rowspan="1" colspan="1">1.51</td></tr><tr><td rowspan="1" colspan="1"><italic><tp:taxon-name><tp:taxon-name-part taxon-name-part-type="genus" reg="Glauconycteris">G.</tp:taxon-name-part> <tp:taxon-name-part taxon-name-part-type="species" reg="argentata">argentata</tp:taxon-name-part></tp:taxon-name></italic> ♂ MAN.177</td><td rowspan="1" colspan="1">42.2</td><td rowspan="1" colspan="1">18.2</td><td rowspan="1" colspan="1">5.0</td><td rowspan="1" colspan="1">11.0</td><td rowspan="1" colspan="1">36.2</td><td rowspan="1" colspan="1">9.4</td><td rowspan="1" colspan="1">7.3</td><td rowspan="1" colspan="1">40.5</td><td rowspan="1" colspan="1">43.1</td><td rowspan="1" colspan="1">14.6</td><td rowspan="1" colspan="1">27.0</td><td rowspan="1" colspan="1">185.4</td><td rowspan="1" colspan="1">0.87</td></tr><tr><td rowspan="1" colspan="1"><italic><tp:taxon-name><tp:taxon-name-part taxon-name-part-type="genus" reg="Glauconycteris">G.</tp:taxon-name-part> <tp:taxon-name-part taxon-name-part-type="species" reg="egeria">egeria</tp:taxon-name-part></tp:taxon-name></italic> ♀ Mes 38</td><td rowspan="1" colspan="1">40.0</td><td rowspan="1" colspan="1">17.4</td><td rowspan="1" colspan="1">8.5</td><td rowspan="1" colspan="1">11.9</td><td rowspan="1" colspan="1">35.6</td><td rowspan="1" colspan="1">7.9</td><td rowspan="1" colspan="1">8.4</td><td rowspan="1" colspan="1">37.3</td><td rowspan="1" colspan="1">39.6</td><td rowspan="1" colspan="1">14.7</td><td rowspan="1" colspan="1">27.2</td><td rowspan="1" colspan="1">184.6</td><td rowspan="1" colspan="1">×</td></tr><tr><td rowspan="1" colspan="1"><italic><tp:taxon-name><tp:taxon-name-part taxon-name-part-type="genus" reg="Glauconycteris">G.</tp:taxon-name-part> <tp:taxon-name-part taxon-name-part-type="species" reg="curryae">curryae</tp:taxon-name-part></tp:taxon-name></italic> ♂ AD.2023.11.25.181</td><td rowspan="1" colspan="1">35.1</td><td rowspan="1" colspan="1">14.8</td><td rowspan="1" colspan="1">6.3</td><td rowspan="1" colspan="1">9.4</td><td rowspan="1" colspan="1">31.3</td><td rowspan="1" colspan="1">8.7</td><td rowspan="1" colspan="1">6.9</td><td rowspan="1" colspan="1">33.4</td><td rowspan="1" colspan="1">35.8</td><td rowspan="1" colspan="1">14.6</td><td rowspan="1" colspan="1">21.1</td><td rowspan="1" colspan="1">144.5</td><td rowspan="1" colspan="1">0.55</td></tr><tr><td rowspan="1" colspan="1"><italic><tp:taxon-name><tp:taxon-name-part taxon-name-part-type="genus" reg="Glauconycteris">G.</tp:taxon-name-part> <tp:taxon-name-part taxon-name-part-type="species" reg="curryae">curryae</tp:taxon-name-part></tp:taxon-name></italic> ♀ AD.2023.11.28.196</td><td rowspan="1" colspan="1">37.9</td><td rowspan="1" colspan="1">15.7</td><td rowspan="1" colspan="1">5.5</td><td rowspan="1" colspan="1">12.3</td><td rowspan="1" colspan="1">33.1</td><td rowspan="1" colspan="1">8.9</td><td rowspan="1" colspan="1">7.7</td><td rowspan="1" colspan="1">35.8</td><td rowspan="1" colspan="1">37.6</td><td rowspan="1" colspan="1">14.0</td><td rowspan="1" colspan="1">19.0</td><td rowspan="1" colspan="1">135.7</td><td rowspan="1" colspan="1">×</td></tr><tr><td rowspan="1" colspan="1"><italic><tp:taxon-name><tp:taxon-name-part taxon-name-part-type="genus" reg="Glauconycteris">G.</tp:taxon-name-part> <tp:taxon-name-part taxon-name-part-type="species" reg="lobeke">lobeke</tp:taxon-name-part></tp:taxon-name></italic> sp. nov. (holotype) ♂ AD.2023.11.19.151</td><td rowspan="1" colspan="1">35.8</td><td rowspan="1" colspan="1">17.5</td><td rowspan="1" colspan="1">7.2</td><td rowspan="1" colspan="1">7.5</td><td rowspan="1" colspan="1">31.5</td><td rowspan="1" colspan="1">8.0</td><td rowspan="1" colspan="1">7.0</td><td rowspan="1" colspan="1">33.8</td><td rowspan="1" colspan="1">34.0</td><td rowspan="1" colspan="1">12.3</td><td rowspan="1" colspan="1">22.1</td><td rowspan="1" colspan="1">179.7</td><td rowspan="1" colspan="1">0.66</td></tr><tr><td rowspan="1" colspan="1"><italic><tp:taxon-name><tp:taxon-name-part taxon-name-part-type="genus" reg="Glauconycteris">G.</tp:taxon-name-part> <tp:taxon-name-part taxon-name-part-type="species" reg="lobeke">lobeke</tp:taxon-name-part></tp:taxon-name></italic> sp.nov. (paratype) ♀ AD.2024.22.05.215</td><td rowspan="1" colspan="1">35.9</td><td rowspan="1" colspan="1">14.8</td><td rowspan="1" colspan="1">6.4</td><td rowspan="1" colspan="1">9.8</td><td rowspan="1" colspan="1">31.5</td><td rowspan="1" colspan="1">8.5</td><td rowspan="1" colspan="1">6.7</td><td rowspan="1" colspan="1">34.4</td><td rowspan="1" colspan="1">36.1</td><td rowspan="1" colspan="1">12.6</td><td rowspan="1" colspan="1">21.2</td><td rowspan="1" colspan="1">168.3</td><td rowspan="1" colspan="1">×</td></tr><tr><td rowspan="1" colspan="1"><italic><tp:taxon-name><tp:taxon-name-part taxon-name-part-type="genus" reg="Glauconycteris">G.</tp:taxon-name-part> <tp:taxon-name-part taxon-name-part-type="species" reg="beatrix">beatrix</tp:taxon-name-part></tp:taxon-name></italic> ♂ AD.2023.11.25.182</td><td rowspan="1" colspan="1">36.3</td><td rowspan="1" colspan="1">18.4</td><td rowspan="1" colspan="1">6.0</td><td rowspan="1" colspan="1">9.2</td><td rowspan="1" colspan="1">30.8</td><td rowspan="1" colspan="1">8.6</td><td rowspan="1" colspan="1">8.2</td><td rowspan="1" colspan="1">33.5</td><td rowspan="1" colspan="1">37.0</td><td rowspan="1" colspan="1">12.1</td><td rowspan="1" colspan="1">21.6</td><td rowspan="1" colspan="1">178.5</td><td rowspan="1" colspan="1">0.57</td></tr><tr><td rowspan="1" colspan="1"><italic><tp:taxon-name><tp:taxon-name-part taxon-name-part-type="genus" reg="Glauconycteris">G.</tp:taxon-name-part> <tp:taxon-name-part taxon-name-part-type="species" reg="beatrix">beatrix</tp:taxon-name-part></tp:taxon-name></italic> (holotype) ♀ <abbrev xmlns:xlink="http://www.w3.org/1999/xlink" content-type="institution" xlink:title="Natural History Museum, UK" xlink:type="simple">NHMUK</abbrev> 96.5.4.19</td><td rowspan="1" colspan="1">39.2</td><td rowspan="1" colspan="1">19.2</td><td rowspan="1" colspan="1">6.4</td><td rowspan="1" colspan="1">×</td><td rowspan="1" colspan="1">35.6</td><td rowspan="1" colspan="1">8.9</td><td rowspan="1" colspan="1">8.3</td><td rowspan="1" colspan="1">36.9</td><td rowspan="1" colspan="1">39.7</td><td rowspan="1" colspan="1">13.2</td><td rowspan="1" colspan="1">23.8</td><td rowspan="1" colspan="1">180.1</td><td rowspan="1" colspan="1">×</td></tr><tr><td rowspan="1" colspan="1"><italic><tp:taxon-name><tp:taxon-name-part taxon-name-part-type="genus" reg="Glauconycteris">G.</tp:taxon-name-part> <tp:taxon-name-part taxon-name-part-type="species" reg="beatrix">beatrix</tp:taxon-name-part></tp:taxon-name></italic> ♀ HZM.1.40181</td><td rowspan="1" colspan="1">41.0</td><td rowspan="1" colspan="1">21.4</td><td rowspan="1" colspan="1">6.6</td><td rowspan="1" colspan="1">×</td><td rowspan="1" colspan="1">37.6</td><td rowspan="1" colspan="1">9.8</td><td rowspan="1" colspan="1">8.5</td><td rowspan="1" colspan="1">40.0</td><td rowspan="1" colspan="1">43.1</td><td rowspan="1" colspan="1">13.9</td><td rowspan="1" colspan="1">24.7</td><td rowspan="1" colspan="1">177.6</td><td rowspan="1" colspan="1">×</td></tr><tr><td rowspan="1" colspan="1"><italic><tp:taxon-name><tp:taxon-name-part taxon-name-part-type="genus" reg="Glauconycteris">G.</tp:taxon-name-part> <tp:taxon-name-part taxon-name-part-type="species" reg="humeralis">humeralis</tp:taxon-name-part></tp:taxon-name></italic> ♂ HZM.1.8023</td><td rowspan="1" colspan="1">36.6</td><td rowspan="1" colspan="1">18.7</td><td rowspan="1" colspan="1">7.0</td><td rowspan="1" colspan="1">×</td><td rowspan="1" colspan="1">33.4</td><td rowspan="1" colspan="1">9.8</td><td rowspan="1" colspan="1">7.1</td><td rowspan="1" colspan="1">35.5</td><td rowspan="1" colspan="1">36.7</td><td rowspan="1" colspan="1">13.9</td><td rowspan="1" colspan="1">19.6</td><td rowspan="1" colspan="1">141.1</td><td rowspan="1" colspan="1">0.60</td></tr><tr><td rowspan="1" colspan="1"><italic><tp:taxon-name><tp:taxon-name-part taxon-name-part-type="genus" reg="Glauconycteris">G.</tp:taxon-name-part> <tp:taxon-name-part taxon-name-part-type="species" reg="baka">baka</tp:taxon-name-part></tp:taxon-name></italic> sp.nov. (holotype) ♂ AD.2023.07.18.18</td><td rowspan="1" colspan="1">34.2</td><td rowspan="1" colspan="1">15.6</td><td rowspan="1" colspan="1">5.4</td><td rowspan="1" colspan="1">10.1</td><td rowspan="1" colspan="1">30.8</td><td rowspan="1" colspan="1">9.3</td><td rowspan="1" colspan="1">8.5</td><td rowspan="1" colspan="1">32.9</td><td rowspan="1" colspan="1">35.5</td><td rowspan="1" colspan="1">12.1</td><td rowspan="1" colspan="1">22.4</td><td rowspan="1" colspan="1">185.1</td><td rowspan="1" colspan="1">0.74</td></tr></tbody></table></table-wrap><table-wrap id="T3" position="float" orientation="portrait"><label>Table 3</label><caption><p>Cranial measurements (mm) and proportions (%) of <italic><tp:taxon-name><tp:taxon-name-part taxon-name-part-type="genus" reg="Glauconycteris">Glauconycteris</tp:taxon-name-part></tp:taxon-name></italic> collected for this study, together with the holotype of <italic><tp:taxon-name><tp:taxon-name-part taxon-name-part-type="genus" reg="Glauconycteris">G.</tp:taxon-name-part> <tp:taxon-name-part taxon-name-part-type="species" reg="beatrix">beatrix</tp:taxon-name-part></tp:taxon-name></italic> and two additional comparative specimens of <italic><tp:taxon-name><tp:taxon-name-part taxon-name-part-type="genus" reg="Glauconycteris">G.</tp:taxon-name-part> <tp:taxon-name-part taxon-name-part-type="species" reg="beatrix">beatrix</tp:taxon-name-part></tp:taxon-name></italic> and <italic><tp:taxon-name><tp:taxon-name-part taxon-name-part-type="genus" reg="Glauconycteris">G.</tp:taxon-name-part> <tp:taxon-name-part taxon-name-part-type="species" reg="humeralis">humeralis</tp:taxon-name-part></tp:taxon-name></italic>. Species order follows Table <xref ref-type="table" rid="T1">1</xref>. Measurements are listed in Materials and methods.</p></caption><table><tbody><tr><th rowspan="1" colspan="1">Species, sex, ID</th><th rowspan="1" colspan="1">
                      <abbrev xmlns:xlink="http://www.w3.org/1999/xlink" xlink:title="greatest skull length" xlink:type="simple">GSL</abbrev>
                    </th><th rowspan="1" colspan="1">
                      <abbrev xmlns:xlink="http://www.w3.org/1999/xlink" xlink:title="condylo-canine length" xlink:type="simple">CCL</abbrev>
                    </th><th rowspan="1" colspan="1">
                      <abbrev xmlns:xlink="http://www.w3.org/1999/xlink" xlink:title="zygomatic breadth" xlink:type="simple">ZB</abbrev>
                    </th><th rowspan="1" colspan="1">BB</th><th rowspan="1" colspan="1">
                      <abbrev xmlns:xlink="http://www.w3.org/1999/xlink" xlink:title="postorbital constriction" xlink:type="simple">PC</abbrev>
                    </th><th rowspan="1" colspan="1"><abbrev xmlns:xlink="http://www.w3.org/1999/xlink" xlink:title="postorbital constriction" xlink:type="simple">PC</abbrev>/<abbrev xmlns:xlink="http://www.w3.org/1999/xlink" xlink:title="greatest skull length" xlink:type="simple">GSL</abbrev> × 100 (%)</th><th rowspan="1" colspan="1">
                      <abbrev xmlns:xlink="http://www.w3.org/1999/xlink" xlink:title="braincase height" xlink:type="simple">BH</abbrev>
                    </th><th rowspan="1" colspan="1"><abbrev xmlns:xlink="http://www.w3.org/1999/xlink" xlink:title="braincase height" xlink:type="simple">BH</abbrev>/<abbrev xmlns:xlink="http://www.w3.org/1999/xlink" xlink:title="greatest skull length" xlink:type="simple">GSL</abbrev> × 100 (%)</th><th rowspan="1" colspan="1">
                      <abbrev xmlns:xlink="http://www.w3.org/1999/xlink" xlink:title="mastoid breadth" xlink:type="simple">MB</abbrev>
                    </th><th rowspan="1" colspan="1">C-M<sup>3</sup></th><th rowspan="1" colspan="1">M<sup>3-</sup>M<sup>3</sup></th><th rowspan="1" colspan="1">c-m<sub>3</sub></th><th rowspan="1" colspan="1">
                      <abbrev xmlns:xlink="http://www.w3.org/1999/xlink" xlink:title="mandible length" xlink:type="simple">MAND</abbrev>
                    </th></tr><tr><td rowspan="1" colspan="1"><italic><tp:taxon-name><tp:taxon-name-part taxon-name-part-type="genus" reg="Glauconycteris">G.</tp:taxon-name-part> <tp:taxon-name-part taxon-name-part-type="species" reg="superba">superba</tp:taxon-name-part></tp:taxon-name></italic> ♂ Mes 26</td><td rowspan="1" colspan="1">16.40</td><td rowspan="1" colspan="1">15.41</td><td rowspan="1" colspan="1">11.40</td><td rowspan="1" colspan="1">8.63</td><td rowspan="1" colspan="1">4.78</td><td rowspan="1" colspan="1">29.1</td><td rowspan="1" colspan="1">7.14</td><td rowspan="1" colspan="1">43.5</td><td rowspan="1" colspan="1">9.53</td><td rowspan="1" colspan="1">5.64</td><td rowspan="1" colspan="1">7.80</td><td rowspan="1" colspan="1">6.30</td><td rowspan="1" colspan="1">12.05</td></tr><tr><td rowspan="1" colspan="1"><italic><tp:taxon-name><tp:taxon-name-part taxon-name-part-type="genus" reg="Glauconycteris">G.</tp:taxon-name-part> <tp:taxon-name-part taxon-name-part-type="species" reg="gleni">gleni</tp:taxon-name-part></tp:taxon-name></italic> ♂ AD.2024.22.05.222</td><td rowspan="1" colspan="1">13.84</td><td rowspan="1" colspan="1">13.27</td><td rowspan="1" colspan="1">9.43</td><td rowspan="1" colspan="1">7.78</td><td rowspan="1" colspan="1">4.50</td><td rowspan="1" colspan="1">32.5</td><td rowspan="1" colspan="1">5.71</td><td rowspan="1" colspan="1">41.3</td><td rowspan="1" colspan="1">8.61</td><td rowspan="1" colspan="1">4.67</td><td rowspan="1" colspan="1">5.89</td><td rowspan="1" colspan="1">5.05</td><td rowspan="1" colspan="1">9.85</td></tr><tr><td rowspan="1" colspan="1"><italic><tp:taxon-name><tp:taxon-name-part taxon-name-part-type="genus" reg="Glauconycteris">G.</tp:taxon-name-part> <tp:taxon-name-part taxon-name-part-type="species" reg="argentata">argentata</tp:taxon-name-part></tp:taxon-name></italic> ♂ MAN.177</td><td rowspan="1" colspan="1">12.27</td><td rowspan="1" colspan="1">11.59</td><td rowspan="1" colspan="1">8.94</td><td rowspan="1" colspan="1">7.27</td><td rowspan="1" colspan="1">5.04</td><td rowspan="1" colspan="1">41.1</td><td rowspan="1" colspan="1">5.88</td><td rowspan="1" colspan="1">47.9</td><td rowspan="1" colspan="1">8.06</td><td rowspan="1" colspan="1">4.10</td><td rowspan="1" colspan="1">5.94</td><td rowspan="1" colspan="1">4.62</td><td rowspan="1" colspan="1">8.89</td></tr><tr><td rowspan="1" colspan="1"><italic><tp:taxon-name><tp:taxon-name-part taxon-name-part-type="genus" reg="Glauconycteris">G.</tp:taxon-name-part> <tp:taxon-name-part taxon-name-part-type="species" reg="egeria">egeria</tp:taxon-name-part></tp:taxon-name></italic> ♀ Mes 38</td><td rowspan="1" colspan="1">13.72</td><td rowspan="1" colspan="1">13.04</td><td rowspan="1" colspan="1">9.05</td><td rowspan="1" colspan="1">7.64</td><td rowspan="1" colspan="1">3.99</td><td rowspan="1" colspan="1">29.1</td><td rowspan="1" colspan="1">5.50</td><td rowspan="1" colspan="1">40.1</td><td rowspan="1" colspan="1">8.12</td><td rowspan="1" colspan="1">4.36</td><td rowspan="1" colspan="1">5.87</td><td rowspan="1" colspan="1">4.74</td><td rowspan="1" colspan="1">9.42</td></tr><tr><td rowspan="1" colspan="1"><italic><tp:taxon-name><tp:taxon-name-part taxon-name-part-type="genus" reg="Glauconycteris">G.</tp:taxon-name-part> <tp:taxon-name-part taxon-name-part-type="species" reg="curryae">curryae</tp:taxon-name-part></tp:taxon-name></italic> ♂ AD.2023.11.25.181</td><td rowspan="1" colspan="1">×</td><td rowspan="1" colspan="1">11.11</td><td rowspan="1" colspan="1">8.51</td><td rowspan="1" colspan="1">6.84</td><td rowspan="1" colspan="1">4.00</td><td rowspan="1" colspan="1">×</td><td rowspan="1" colspan="1">4.95</td><td rowspan="1" colspan="1">×</td><td rowspan="1" colspan="1">7.28</td><td rowspan="1" colspan="1">4.13</td><td rowspan="1" colspan="1">5.51</td><td rowspan="1" colspan="1">4.40</td><td rowspan="1" colspan="1">8.34</td></tr><tr><td rowspan="1" colspan="1"><italic><tp:taxon-name><tp:taxon-name-part taxon-name-part-type="genus" reg="Glauconycteris">G.</tp:taxon-name-part> <tp:taxon-name-part taxon-name-part-type="species" reg="curryae">curryae</tp:taxon-name-part></tp:taxon-name></italic> ♀ AD.2023.11.28.196</td><td rowspan="1" colspan="1">12.41</td><td rowspan="1" colspan="1">11.49</td><td rowspan="1" colspan="1">8.92</td><td rowspan="1" colspan="1">7.07</td><td rowspan="1" colspan="1">4.25</td><td rowspan="1" colspan="1">34.2</td><td rowspan="1" colspan="1">5.24</td><td rowspan="1" colspan="1">42.2</td><td rowspan="1" colspan="1">7.96</td><td rowspan="1" colspan="1">4.21</td><td rowspan="1" colspan="1">5.83</td><td rowspan="1" colspan="1">4.61</td><td rowspan="1" colspan="1">8.58</td></tr><tr><td rowspan="1" colspan="1"><italic><tp:taxon-name><tp:taxon-name-part taxon-name-part-type="genus" reg="Glauconycteris">G.</tp:taxon-name-part> <tp:taxon-name-part taxon-name-part-type="species" reg="lobeke">lobeke</tp:taxon-name-part></tp:taxon-name></italic> sp. nov. (holotype) ♂ AD.2023.11.19.151</td><td rowspan="1" colspan="1">12.24</td><td rowspan="1" colspan="1">11.33</td><td rowspan="1" colspan="1">8.39</td><td rowspan="1" colspan="1">6.64</td><td rowspan="1" colspan="1">4.41</td><td rowspan="1" colspan="1">36.0</td><td rowspan="1" colspan="1">5.51</td><td rowspan="1" colspan="1">45.0</td><td rowspan="1" colspan="1">7.48</td><td rowspan="1" colspan="1">4.19</td><td rowspan="1" colspan="1">5.55</td><td rowspan="1" colspan="1">4.56</td><td rowspan="1" colspan="1">8.41</td></tr><tr><td rowspan="1" colspan="1"><italic><tp:taxon-name><tp:taxon-name-part taxon-name-part-type="genus" reg="Glauconycteris">G.</tp:taxon-name-part> <tp:taxon-name-part taxon-name-part-type="species" reg="lobeke">lobeke</tp:taxon-name-part></tp:taxon-name></italic> sp.nov. (paratype) ♀ AD.2024.22.05.215</td><td rowspan="1" colspan="1">12.34</td><td rowspan="1" colspan="1">11.63</td><td rowspan="1" colspan="1">8.87</td><td rowspan="1" colspan="1">6.93</td><td rowspan="1" colspan="1">4.33</td><td rowspan="1" colspan="1">35.1</td><td rowspan="1" colspan="1">5.41</td><td rowspan="1" colspan="1">43.8</td><td rowspan="1" colspan="1">7.73</td><td rowspan="1" colspan="1">4.29</td><td rowspan="1" colspan="1">5.73</td><td rowspan="1" colspan="1">4.61</td><td rowspan="1" colspan="1">8.86</td></tr><tr><td rowspan="1" colspan="1"><italic><tp:taxon-name><tp:taxon-name-part taxon-name-part-type="genus" reg="Glauconycteris">G.</tp:taxon-name-part> <tp:taxon-name-part taxon-name-part-type="species" reg="beatrix">beatrix</tp:taxon-name-part></tp:taxon-name></italic> ♂ AD.2023.11.25.182</td><td rowspan="1" colspan="1">11.56</td><td rowspan="1" colspan="1">10.99</td><td rowspan="1" colspan="1">×</td><td rowspan="1" colspan="1">6.81</td><td rowspan="1" colspan="1">3.99</td><td rowspan="1" colspan="1">34.5</td><td rowspan="1" colspan="1">4.98</td><td rowspan="1" colspan="1">43.1</td><td rowspan="1" colspan="1">7.45</td><td rowspan="1" colspan="1">3.83</td><td rowspan="1" colspan="1">5.21</td><td rowspan="1" colspan="1">4.17</td><td rowspan="1" colspan="1">8.40</td></tr><tr><td rowspan="1" colspan="1"><italic><tp:taxon-name><tp:taxon-name-part taxon-name-part-type="genus" reg="Glauconycteris">G.</tp:taxon-name-part> <tp:taxon-name-part taxon-name-part-type="species" reg="beatrix">beatrix</tp:taxon-name-part></tp:taxon-name></italic> (holotype) ♀ NHMUK96.5.4.19</td><td rowspan="1" colspan="1">11.38</td><td rowspan="1" colspan="1">11.05</td><td rowspan="1" colspan="1">×</td><td rowspan="1" colspan="1">7.08</td><td rowspan="1" colspan="1">4.29</td><td rowspan="1" colspan="1">37.7</td><td rowspan="1" colspan="1">5.11</td><td rowspan="1" colspan="1">44.9</td><td rowspan="1" colspan="1">7.47</td><td rowspan="1" colspan="1">4.13</td><td rowspan="1" colspan="1">5.71</td><td rowspan="1" colspan="1">4.55</td><td rowspan="1" colspan="1">8.82</td></tr><tr><td rowspan="1" colspan="1"><italic><tp:taxon-name><tp:taxon-name-part taxon-name-part-type="genus" reg="Glauconycteris">G.</tp:taxon-name-part> <tp:taxon-name-part taxon-name-part-type="species" reg="beatrix">beatrix</tp:taxon-name-part></tp:taxon-name></italic> ♀ HZM.1.40181</td><td rowspan="1" colspan="1">11.77</td><td rowspan="1" colspan="1">11.23</td><td rowspan="1" colspan="1">8.51</td><td rowspan="1" colspan="1">7.12</td><td rowspan="1" colspan="1">4.12</td><td rowspan="1" colspan="1">35.0</td><td rowspan="1" colspan="1">5.44</td><td rowspan="1" colspan="1">46.2</td><td rowspan="1" colspan="1">7.62</td><td rowspan="1" colspan="1">4.04</td><td rowspan="1" colspan="1">5.79</td><td rowspan="1" colspan="1">4.48</td><td rowspan="1" colspan="1">8.51</td></tr><tr><td rowspan="1" colspan="1"><italic><tp:taxon-name><tp:taxon-name-part taxon-name-part-type="genus" reg="Glauconycteris">G.</tp:taxon-name-part> <tp:taxon-name-part taxon-name-part-type="species" reg="humeralis">humeralis</tp:taxon-name-part></tp:taxon-name></italic> ♂ HZM.1.8023</td><td rowspan="1" colspan="1">11.18</td><td rowspan="1" colspan="1">10.59</td><td rowspan="1" colspan="1">8.25</td><td rowspan="1" colspan="1">7.09</td><td rowspan="1" colspan="1">4.19</td><td rowspan="1" colspan="1">37.5</td><td rowspan="1" colspan="1">5.20</td><td rowspan="1" colspan="1">46.5</td><td rowspan="1" colspan="1">7.45</td><td rowspan="1" colspan="1">4.05</td><td rowspan="1" colspan="1">5.42</td><td rowspan="1" colspan="1">4.20</td><td rowspan="1" colspan="1">8.01</td></tr><tr><td rowspan="1" colspan="1"><italic><tp:taxon-name><tp:taxon-name-part taxon-name-part-type="genus" reg="Glauconycteris">G.</tp:taxon-name-part> <tp:taxon-name-part taxon-name-part-type="species" reg="baka">baka</tp:taxon-name-part></tp:taxon-name></italic> sp.nov. (holotype) ♂ AD.2023.07.18.18</td><td rowspan="1" colspan="1">10.73</td><td rowspan="1" colspan="1">10.43</td><td rowspan="1" colspan="1">×</td><td rowspan="1" colspan="1">6.77</td><td rowspan="1" colspan="1">4.30</td><td rowspan="1" colspan="1">40.1</td><td rowspan="1" colspan="1">5.13</td><td rowspan="1" colspan="1">47.8</td><td rowspan="1" colspan="1">7.28</td><td rowspan="1" colspan="1">3.72</td><td rowspan="1" colspan="1">5.02</td><td rowspan="1" colspan="1">4.09</td><td rowspan="1" colspan="1">8.28</td></tr></tbody></table></table-wrap><fig id="F8" position="float" orientation="portrait"><object-id xmlns:xlink="http://www.w3.org/1999/xlink" content-type="doi" xlink:type="simple">10.3897/zookeys.1282.183038.figure8</object-id><object-id xmlns:xlink="http://www.w3.org/1999/xlink" content-type="arpha" xlink:type="simple">04F541A1-5B49-52B3-9287-EEF932E68067</object-id><label>Figure 8.</label><caption><p>Additional species of <italic><tp:taxon-name><tp:taxon-name-part taxon-name-part-type="genus" reg="Glauconycteris">Glauconycteris</tp:taxon-name-part></tp:taxon-name></italic> recorded in Cameroon, illustrating broader variation in size and pelage across the genus. Species order follows Table <xref ref-type="table" rid="T1">1</xref>. <bold>A</bold>. <italic><tp:taxon-name><tp:taxon-name-part taxon-name-part-type="genus" reg="Glauconycteris">G.</tp:taxon-name-part> <tp:taxon-name-part taxon-name-part-type="species" reg="superba">superba</tp:taxon-name-part></tp:taxon-name></italic>, ♂, Mes 26, Mba’a village, <abbrev xmlns:xlink="http://www.w3.org/1999/xlink" xlink:title="Dja Biosphere Reserve" xlink:type="simple">DBR</abbrev>; <bold>B</bold>. <italic><tp:taxon-name><tp:taxon-name-part taxon-name-part-type="genus" reg="Glauconycteris">G.</tp:taxon-name-part> <tp:taxon-name-part taxon-name-part-type="species" reg="gleni">gleni</tp:taxon-name-part></tp:taxon-name></italic>, ♂, (subadult), AD.2024.22.05.222, Yenga fishing site, <abbrev xmlns:xlink="http://www.w3.org/1999/xlink" xlink:title="Lobéké National Park" xlink:type="simple">LNP</abbrev>; <bold>C</bold>. <italic><tp:taxon-name><tp:taxon-name-part taxon-name-part-type="genus" reg="Glauconycteris">G.</tp:taxon-name-part> <tp:taxon-name-part taxon-name-part-type="species" reg="variegata">variegata</tp:taxon-name-part></tp:taxon-name></italic>, ♂, AD.2024.Z73, Zega village, <abbrev xmlns:xlink="http://www.w3.org/1999/xlink" xlink:title="Lobéké National Park" xlink:type="simple">LNP</abbrev>; <bold>D</bold>. <italic><tp:taxon-name><tp:taxon-name-part taxon-name-part-type="genus" reg="Glauconycteris">G.</tp:taxon-name-part> <tp:taxon-name-part taxon-name-part-type="species" reg="argentata">argentata</tp:taxon-name-part></tp:taxon-name></italic>, ♂, Mbouroukou école publique, Mount Manengouba National Park; <bold>E</bold>. <italic><tp:taxon-name><tp:taxon-name-part taxon-name-part-type="genus" reg="Glauconycteris">G.</tp:taxon-name-part> <tp:taxon-name-part taxon-name-part-type="species" reg="curryae">curryae</tp:taxon-name-part></tp:taxon-name></italic>, ♂, AD.2023.11.25.181, Pont cassé platform, <abbrev xmlns:xlink="http://www.w3.org/1999/xlink" xlink:title="Lobéké National Park" xlink:type="simple">LNP</abbrev>. The focal, closely related species are illustrated at larger scale in Fig. <xref ref-type="fig" rid="F3">3</xref>. Not to scale.</p></caption><graphic xmlns:xlink="http://www.w3.org/1999/xlink" xlink:href="zookeys-1282-161_article-183038__-g008.jpg" id="oo_1678576.jpg" position="float" orientation="portrait" xlink:type="simple"><uri content-type="original_file" xlink:type="simple">https://binary.pensoft.net/fig/1678576</uri></graphic></fig><fig id="F3" position="float" orientation="portrait"><object-id xmlns:xlink="http://www.w3.org/1999/xlink" content-type="doi" xlink:type="simple">10.3897/zookeys.1282.183038.figure3</object-id><object-id xmlns:xlink="http://www.w3.org/1999/xlink" content-type="arpha" xlink:type="simple">EB123FD1-FE3B-58C0-BC53-F31919B4D2E9</object-id><label>Figure 3.</label><caption><p>Three small, morphologically similar species of <italic><tp:taxon-name><tp:taxon-name-part taxon-name-part-type="genus" reg="Glauconycteris">Glauconycteris</tp:taxon-name-part></tp:taxon-name></italic> from Cameroon with dark pelage and wings, a pale shoulder spot and no lateral stripe shown at an enlarged scale to highlight diagnostic external characters. Ventral/lateral views above, dorsal view below. <bold>A</bold>. <italic><tp:taxon-name><tp:taxon-name-part taxon-name-part-type="genus" reg="Glauconycteris">G.</tp:taxon-name-part> <tp:taxon-name-part taxon-name-part-type="species" reg="lobeke">lobeke</tp:taxon-name-part></tp:taxon-name></italic> sp. nov., ♂, holotype, AD.2023.11.19.151, Djombi village, <abbrev xmlns:xlink="http://www.w3.org/1999/xlink" xlink:title="Lobéké National Park" xlink:type="simple">LNP</abbrev>; <bold>B</bold>. <italic><tp:taxon-name><tp:taxon-name-part taxon-name-part-type="genus" reg="Glauconycteris">G.</tp:taxon-name-part> <tp:taxon-name-part taxon-name-part-type="species" reg="beatrix">beatrix</tp:taxon-name-part></tp:taxon-name></italic>, ♂, AD.2023.11.25.182, Pont cassé platform, <abbrev xmlns:xlink="http://www.w3.org/1999/xlink" xlink:title="Lobéké National Park" xlink:type="simple">LNP</abbrev>; <bold>C</bold>. <italic><tp:taxon-name><tp:taxon-name-part taxon-name-part-type="genus" reg="Glauconycteris">G.</tp:taxon-name-part> <tp:taxon-name-part taxon-name-part-type="species" reg="baka">baka</tp:taxon-name-part></tp:taxon-name></italic> sp. nov., ♂, holotype, AD.2023.07.18.18, Mambele village, <abbrev xmlns:xlink="http://www.w3.org/1999/xlink" xlink:title="Lobéké National Park" xlink:type="simple">LNP</abbrev>. See Fig. <xref ref-type="fig" rid="F8">8</xref> for additional species of the genus. Not to scale.</p></caption><graphic xmlns:xlink="http://www.w3.org/1999/xlink" xlink:href="zookeys-1282-161_article-183038__-g003.jpg" id="oo_1678571.jpg" position="float" orientation="portrait" xlink:type="simple"><uri content-type="original_file" xlink:type="simple">https://binary.pensoft.net/fig/1678571</uri></graphic></fig><fig id="F4" position="float" orientation="portrait"><object-id xmlns:xlink="http://www.w3.org/1999/xlink" content-type="doi" xlink:type="simple">10.3897/zookeys.1282.183038.figure4</object-id><object-id xmlns:xlink="http://www.w3.org/1999/xlink" content-type="arpha" xlink:type="simple">CBB2D08F-A908-5D9E-8126-B332DBC5B025</object-id><label>Figure 4.</label><caption><p>Tragi of ten of the 11 species of <italic><tp:taxon-name><tp:taxon-name-part taxon-name-part-type="genus" reg="Glauconycteris">Glauconycteris</tp:taxon-name-part></tp:taxon-name></italic> known from Cameroon, with <italic><tp:taxon-name><tp:taxon-name-part taxon-name-part-type="genus" reg="Glauconycteris">G.</tp:taxon-name-part> <tp:taxon-name-part taxon-name-part-type="species" reg="humeralis">humeralis</tp:taxon-name-part></tp:taxon-name></italic> for comparative purposes. Species order follows Table <xref ref-type="table" rid="T1">1</xref>. <bold>A</bold>. <italic><tp:taxon-name><tp:taxon-name-part taxon-name-part-type="genus" reg="Glauconycteris">G.</tp:taxon-name-part> <tp:taxon-name-part taxon-name-part-type="species" reg="superba">superba</tp:taxon-name-part></tp:taxon-name></italic>, ♂, Mes 26, Mba’a village, <abbrev xmlns:xlink="http://www.w3.org/1999/xlink" xlink:title="Dja Biosphere Reserve" xlink:type="simple">DBR</abbrev>; <bold>B</bold>. <italic><tp:taxon-name><tp:taxon-name-part taxon-name-part-type="genus" reg="Glauconycteris">G.</tp:taxon-name-part> <tp:taxon-name-part taxon-name-part-type="species" reg="gleni">gleni</tp:taxon-name-part></tp:taxon-name></italic>, ♂ (subadult), AD.2024.22.05.222, Yenga fishing site, <abbrev xmlns:xlink="http://www.w3.org/1999/xlink" xlink:title="Lobéké National Park" xlink:type="simple">LNP</abbrev>; <bold>C</bold>. <italic><tp:taxon-name><tp:taxon-name-part taxon-name-part-type="genus" reg="Glauconycteris">G.</tp:taxon-name-part> <tp:taxon-name-part taxon-name-part-type="species" reg="variegata">variegata</tp:taxon-name-part></tp:taxon-name></italic>, ♀, HZM.7.39901, Barotseland, Zambia; <bold>D</bold>. <italic><tp:taxon-name><tp:taxon-name-part taxon-name-part-type="genus" reg="Glauconycteris">G.</tp:taxon-name-part> <tp:taxon-name-part taxon-name-part-type="species" reg="alboguttata">alboguttata</tp:taxon-name-part></tp:taxon-name></italic>, ♀, HZM.1.40172, Lekoumou, Congo; <bold>E</bold>. <italic><tp:taxon-name><tp:taxon-name-part taxon-name-part-type="genus" reg="Glauconycteris">G.</tp:taxon-name-part> <tp:taxon-name-part taxon-name-part-type="species" reg="argentata">argentata</tp:taxon-name-part></tp:taxon-name></italic>, ♂, Mbouroukou école publique, Mount Manengouba National Park; <bold>F</bold>. <italic><tp:taxon-name><tp:taxon-name-part taxon-name-part-type="genus" reg="Glauconycteris">G.</tp:taxon-name-part> <tp:taxon-name-part taxon-name-part-type="species" reg="egeria">egeria</tp:taxon-name-part></tp:taxon-name></italic>, ♀, Blandjock village, <abbrev xmlns:xlink="http://www.w3.org/1999/xlink" xlink:title="Dja Biosphere Reserve" xlink:type="simple">DBR</abbrev>; <bold>G</bold>. <italic><tp:taxon-name><tp:taxon-name-part taxon-name-part-type="genus" reg="Glauconycteris">G.</tp:taxon-name-part> <tp:taxon-name-part taxon-name-part-type="species" reg="lobeke">lobeke</tp:taxon-name-part></tp:taxon-name></italic> sp. nov., ♂, holotype, AD.2023.11.19.151, Djombi village, <abbrev xmlns:xlink="http://www.w3.org/1999/xlink" xlink:title="Lobéké National Park" xlink:type="simple">LNP</abbrev>; <bold>H</bold>. <italic><tp:taxon-name><tp:taxon-name-part taxon-name-part-type="genus" reg="Glauconycteris">G.</tp:taxon-name-part> <tp:taxon-name-part taxon-name-part-type="species" reg="curryae">curryae</tp:taxon-name-part></tp:taxon-name></italic>, ♀, AD.2023.11.28.196, Bai petite savane platform, <abbrev xmlns:xlink="http://www.w3.org/1999/xlink" xlink:title="Lobéké National Park" xlink:type="simple">LNP</abbrev>; <bold>I</bold>. <italic><tp:taxon-name><tp:taxon-name-part taxon-name-part-type="genus" reg="Glauconycteris">G.</tp:taxon-name-part> <tp:taxon-name-part taxon-name-part-type="species" reg="beatrix">beatrix</tp:taxon-name-part></tp:taxon-name></italic>, ♂, AD.2023.11.25.182, Pont cassé platform, <abbrev xmlns:xlink="http://www.w3.org/1999/xlink" xlink:title="Lobéké National Park" xlink:type="simple">LNP</abbrev>; <bold>J</bold>. <italic><tp:taxon-name><tp:taxon-name-part taxon-name-part-type="genus" reg="Glauconycteris">G.</tp:taxon-name-part> <tp:taxon-name-part taxon-name-part-type="species" reg="humeralis">humeralis</tp:taxon-name-part></tp:taxon-name></italic>, ♂, HZM.1.8023, Avakuhi, <abbrev xmlns:xlink="http://www.w3.org/1999/xlink" xlink:title="Democratic Republic of Congo" xlink:type="simple">DRC</abbrev>; <bold>K</bold>. <italic><tp:taxon-name><tp:taxon-name-part taxon-name-part-type="genus" reg="Glauconycteris">G.</tp:taxon-name-part> <tp:taxon-name-part taxon-name-part-type="species" reg="baka">baka</tp:taxon-name-part></tp:taxon-name></italic> sp. nov., ♂, holotype, AD.2023.07.18.18, Mambele village, <abbrev xmlns:xlink="http://www.w3.org/1999/xlink" xlink:title="Lobéké National Park" xlink:type="simple">LNP</abbrev>. All specimens from Cameroon, unless otherwise stated. Not to scale.</p></caption><graphic xmlns:xlink="http://www.w3.org/1999/xlink" xlink:href="zookeys-1282-161_article-183038__-g004.jpg" id="oo_1678572.jpg" position="float" orientation="portrait" xlink:type="simple"><uri content-type="original_file" xlink:type="simple">https://binary.pensoft.net/fig/1678572</uri></graphic></fig><fig id="F5" position="float" orientation="portrait"><object-id xmlns:xlink="http://www.w3.org/1999/xlink" content-type="doi" xlink:type="simple">10.3897/zookeys.1282.183038.figure5</object-id><object-id xmlns:xlink="http://www.w3.org/1999/xlink" content-type="arpha" xlink:type="simple">66E165D4-D489-5570-AB12-9D1D86C8BDB0</object-id><label>Figure 5.</label><caption><p>Bacula of eight of the 11 species of <italic><tp:taxon-name><tp:taxon-name-part taxon-name-part-type="genus" reg="Glauconycteris">Glauconycteris</tp:taxon-name-part></tp:taxon-name></italic> known from Cameroon, with <italic><tp:taxon-name><tp:taxon-name-part taxon-name-part-type="genus" reg="Glauconycteris">G.</tp:taxon-name-part> <tp:taxon-name-part taxon-name-part-type="species" reg="humeralis">humeralis</tp:taxon-name-part></tp:taxon-name></italic> for comparative purposes. Species order follows Table <xref ref-type="table" rid="T1">1</xref>. <bold>A</bold>. <italic><tp:taxon-name><tp:taxon-name-part taxon-name-part-type="genus" reg="Glauconycteris">G.</tp:taxon-name-part> <tp:taxon-name-part taxon-name-part-type="species" reg="superba">superba</tp:taxon-name-part></tp:taxon-name></italic>, Mes 26, Mba’a village, <abbrev xmlns:xlink="http://www.w3.org/1999/xlink" xlink:title="Dja Biosphere Reserve" xlink:type="simple">DBR</abbrev>; <bold>B</bold>. <italic><tp:taxon-name><tp:taxon-name-part taxon-name-part-type="genus" reg="Glauconycteris">G.</tp:taxon-name-part> <tp:taxon-name-part taxon-name-part-type="species" reg="gleni">gleni</tp:taxon-name-part></tp:taxon-name></italic>, (subadult), AD.2024.22.05.222, Yenga fishing site, <abbrev xmlns:xlink="http://www.w3.org/1999/xlink" xlink:title="Lobéké National Park" xlink:type="simple">LNP</abbrev>; <bold>C</bold>. <italic><tp:taxon-name><tp:taxon-name-part taxon-name-part-type="genus" reg="Glauconycteris">G.</tp:taxon-name-part> <tp:taxon-name-part taxon-name-part-type="species" reg="variegata">variegata</tp:taxon-name-part></tp:taxon-name></italic>, HZM.1.1770, Garissa, Kenya; <bold>D</bold>. <italic><tp:taxon-name><tp:taxon-name-part taxon-name-part-type="genus" reg="Glauconycteris">G.</tp:taxon-name-part> <tp:taxon-name-part taxon-name-part-type="species" reg="argentata">argentata</tp:taxon-name-part></tp:taxon-name></italic>, Mbouroukou école publique, Mount Manengouba National Park; <bold>E</bold>. <italic><tp:taxon-name><tp:taxon-name-part taxon-name-part-type="genus" reg="Glauconycteris">G.</tp:taxon-name-part> <tp:taxon-name-part taxon-name-part-type="species" reg="lobeke">lobeke</tp:taxon-name-part></tp:taxon-name></italic> sp. nov., holotype, AD.2023.11.19.151, Djombi village, <abbrev xmlns:xlink="http://www.w3.org/1999/xlink" xlink:title="Lobéké National Park" xlink:type="simple">LNP</abbrev>; <bold>F</bold>. <italic><tp:taxon-name><tp:taxon-name-part taxon-name-part-type="genus" reg="Glauconycteris">G.</tp:taxon-name-part> <tp:taxon-name-part taxon-name-part-type="species" reg="curryae">curryae</tp:taxon-name-part></tp:taxon-name></italic>, AD.2023.11.25.181, Pont cassé platform, <abbrev xmlns:xlink="http://www.w3.org/1999/xlink" xlink:title="Lobéké National Park" xlink:type="simple">LNP</abbrev>; <bold>G</bold>. <italic><tp:taxon-name><tp:taxon-name-part taxon-name-part-type="genus" reg="Glauconycteris">G.</tp:taxon-name-part> <tp:taxon-name-part taxon-name-part-type="species" reg="beatrix">beatrix</tp:taxon-name-part></tp:taxon-name></italic>, AD.2023.11.25.182, Pont cassé platform, <abbrev xmlns:xlink="http://www.w3.org/1999/xlink" xlink:title="Lobéké National Park" xlink:type="simple">LNP</abbrev>; <bold>H</bold>. <italic><tp:taxon-name><tp:taxon-name-part taxon-name-part-type="genus" reg="Glauconycteris">G.</tp:taxon-name-part> <tp:taxon-name-part taxon-name-part-type="species" reg="humeralis">humeralis</tp:taxon-name-part></tp:taxon-name></italic>, HZM.1.8023, Avakuhi, <abbrev xmlns:xlink="http://www.w3.org/1999/xlink" xlink:title="Democratic Republic of Congo" xlink:type="simple">DRC</abbrev>, <bold>I</bold>. <italic><tp:taxon-name><tp:taxon-name-part taxon-name-part-type="genus" reg="Glauconycteris">G.</tp:taxon-name-part> <tp:taxon-name-part taxon-name-part-type="species" reg="baka">baka</tp:taxon-name-part></tp:taxon-name></italic> sp. nov., holotype, AD.2023.07.18.18, Mambele village, <abbrev xmlns:xlink="http://www.w3.org/1999/xlink" xlink:title="Lobéké National Park" xlink:type="simple">LNP</abbrev>. Specimens from Cameroon, unless otherwise stated. Not to scale.</p></caption><graphic xmlns:xlink="http://www.w3.org/1999/xlink" xlink:href="zookeys-1282-161_article-183038__-g005.jpg" id="oo_1678573.jpg" position="float" orientation="portrait" xlink:type="simple"><uri content-type="original_file" xlink:type="simple">https://binary.pensoft.net/fig/1678573</uri></graphic></fig><fig id="F10" position="float" orientation="portrait"><object-id xmlns:xlink="http://www.w3.org/1999/xlink" content-type="doi" xlink:type="simple">10.3897/zookeys.1282.183038.figure10</object-id><object-id xmlns:xlink="http://www.w3.org/1999/xlink" content-type="arpha" xlink:type="simple">DA3678D2-6DFB-5390-A0FC-6CFB9E03239A</object-id><label>Figure 10.</label><caption><p>Skulls of larger sized <italic><tp:taxon-name><tp:taxon-name-part taxon-name-part-type="genus" reg="Glauconycteris">Glauconycteris</tp:taxon-name-part></tp:taxon-name></italic> known from Cameroon. Species order follows Table <xref ref-type="table" rid="T1">1</xref>. <bold>A</bold>. <italic><tp:taxon-name><tp:taxon-name-part taxon-name-part-type="genus" reg="Glauconycteris">G.</tp:taxon-name-part> <tp:taxon-name-part taxon-name-part-type="species" reg="superba">superba</tp:taxon-name-part></tp:taxon-name></italic>, ♂, Mes 26, Mba’a village, <abbrev xmlns:xlink="http://www.w3.org/1999/xlink" xlink:title="Dja Biosphere Reserve" xlink:type="simple">DBR</abbrev>; <bold>B</bold>. <italic><tp:taxon-name><tp:taxon-name-part taxon-name-part-type="genus" reg="Glauconycteris">G.</tp:taxon-name-part> <tp:taxon-name-part taxon-name-part-type="species" reg="gleni">gleni</tp:taxon-name-part></tp:taxon-name></italic>, ♂ (subadult), AD.2024.22.05.222, Yenga fishing site, <abbrev xmlns:xlink="http://www.w3.org/1999/xlink" xlink:title="Lobéké National Park" xlink:type="simple">LNP</abbrev>; <bold>C</bold>. <italic><tp:taxon-name><tp:taxon-name-part taxon-name-part-type="genus" reg="Glauconycteris">G.</tp:taxon-name-part> <tp:taxon-name-part taxon-name-part-type="species" reg="variegata">variegata</tp:taxon-name-part></tp:taxon-name></italic>, ♀, HZM.7.39901, Barotseland, Zambia; <bold>D</bold>. <italic><tp:taxon-name><tp:taxon-name-part taxon-name-part-type="genus" reg="Glauconycteris">G.</tp:taxon-name-part> <tp:taxon-name-part taxon-name-part-type="species" reg="alboguttata">alboguttata</tp:taxon-name-part></tp:taxon-name></italic>, ♀, holotype, AMNH M49317, Medje, <abbrev xmlns:xlink="http://www.w3.org/1999/xlink" xlink:title="Democratic Republic of Congo" xlink:type="simple">DRC</abbrev> [lateral view is reversed]. Specimens from Cameroon, unless otherwise stated. Scale bars: 5 mm.</p></caption><graphic xmlns:xlink="http://www.w3.org/1999/xlink" xlink:href="zookeys-1282-161_article-183038__-g010.jpg" id="oo_1678578.jpg" position="float" orientation="portrait" xlink:type="simple"><uri content-type="original_file" xlink:type="simple">https://binary.pensoft.net/fig/1678578</uri></graphic></fig></tp:treatment-sec><ref-list><ref id="B63"><mixed-citation xmlns:xlink="http://www.w3.org/1999/xlink" xlink:type="simple">Monadjem A, Montauban C, Webala PW, Laverty TM, Bakwo-Fils EM, Torrent L, Tanshi I, Kane A, Rutrough AL, Waldien DL, Taylor PJ (2024) African bat database: curated data of occurrences, distributions and conservation metrics for sub-Saharan bats. Scientific Data 11: 1309. <ext-link xlink:href="10.1038/S41597-024-04170-7" ext-link-type="doi" xlink:type="simple">https://doi.org/10.1038/S41597-024-04170-7</ext-link></mixed-citation></ref><ref id="B55"><mixed-citation xmlns:xlink="http://www.w3.org/1999/xlink" xlink:type="simple">Monadjem A, Taylor PJ, Jacobs D, Cotterill FPD (2017b) <italic><tp:taxon-name><tp:taxon-name-part taxon-name-part-type="genus">Glauconycteris</tp:taxon-name-part> <tp:taxon-name-part taxon-name-part-type="species">variegata</tp:taxon-name-part></tp:taxon-name></italic>. The IUCN Red List of Threatened Species 2017: e.T44800A22069727. <ext-link xlink:href="10.2305/IUCN.UK.2017-2.RLTS.T44800A22069727.en" ext-link-type="doi" xlink:type="simple">https://doi.org/10.2305/IUCN.UK.2017-2.RLTS.T44800A22069727.en</ext-link> [Accessed 10 December 2025]</mixed-citation></ref><ref id="B85"><mixed-citation xmlns:xlink="http://www.w3.org/1999/xlink" xlink:type="simple">Torrent L, Garin I, Aihartza J, Nguema Alene EA, Monadjem A, Juste J (2025a) A systematic revision of Equatorial Guinea’s bats confirms a biodiversity hotspot in Central Africa. Biological Journal of the Linnean Society 146(4): blaf120. <ext-link xlink:href="10.1093/biolinnean/blaf120" ext-link-type="doi" xlink:type="simple">https://doi.org/10.1093/biolinnean/blaf120</ext-link></mixed-citation></ref><ref id="B33"><mixed-citation xmlns:xlink="http://www.w3.org/1999/xlink" xlink:type="simple">Hill JE, Harrison DL (1987) The baculum in the <tp:taxon-name><tp:taxon-name-part taxon-name-part-type="subfamily">Vespertilioninae</tp:taxon-name-part></tp:taxon-name> (<tp:taxon-name><tp:taxon-name-part taxon-name-part-type="order">Chiroptera</tp:taxon-name-part></tp:taxon-name>: <tp:taxon-name><tp:taxon-name-part taxon-name-part-type="family">Vespertilionidae</tp:taxon-name-part></tp:taxon-name>) with a systematic review, a synopsis of <italic><tp:taxon-name><tp:taxon-name-part taxon-name-part-type="genus">Pipistrellus</tp:taxon-name-part></tp:taxon-name></italic> and <italic><tp:taxon-name><tp:taxon-name-part taxon-name-part-type="genus">Eptesicus</tp:taxon-name-part></tp:taxon-name></italic>, and the description of a new genus and subgenus. Bulletin of the British Museum (Natural History): Zoology 52: 225–305. <ext-link xlink:href="10.5962/p.18307" ext-link-type="doi" xlink:type="simple">https://doi.org/10.5962/p.18307</ext-link></mixed-citation></ref><ref id="B25"><mixed-citation xmlns:xlink="http://www.w3.org/1999/xlink" xlink:type="simple">Happold M, Happold DCD (2013) Mammals of Africa Volume 4: Hedgehogs, shrews and bats. Edited by Happold M, Happold DCD. Bloomsbury Publishing, London, 800 pp.</mixed-citation></ref></ref-list></tp:taxon-treatment>
