# Supplementary material for: An integrated taxonomic and conservation assessment of Glauconycteris (Chiroptera, Vespertilionidae) in Cameroon, with the description of two new species from the Northwestern Congolian Lowland Forest
Source: Zookeys. 2026 Jun 15;1282:161–204. doi: 10.3897/zookeys.1282.183038 (PMC13288025; doi:10.3897/zookeys.1282.183038)
Supplement: XML Treatment for Glauconycteris poensis [file zookeys.1282.183038-treatment10.xml]

<!DOCTYPE tp:taxon-treatment
  PUBLIC "-//TaxonX//DTD Taxonomic Treatment Publishing DTD v0 20100105//EN" "tax-treatment-NSO.dtd">
<tp:taxon-treatment xmlns:tp="http://www.plazi.org/taxpub"><tp:treatment-meta><kwd-group><label>Taxon classification</label><kwd>
                <named-content content-type="kingdom">Animalia</named-content>
              </kwd><kwd>
                <named-content content-type="order">Chiroptera</named-content>
              </kwd><kwd>
                <named-content content-type="family">Vespertilionidae</named-content>
              </kwd></kwd-group><mixed-citation publication-type="journal"><person-group><name><surname>Gomeh-Djame</surname><given-names>Aicha</given-names></name><name><surname>Bates</surname><given-names>Paul J. J.</given-names></name><name><surname>Juste</surname><given-names>Javier</given-names></name><name><surname>Suarez-Rubio</surname><given-names>Marcela</given-names></name><name><surname>Torrent</surname><given-names>Laura</given-names></name><name><surname>García-Mudarra</surname><given-names>Juan Luis</given-names></name><name><surname>Agodigo Ayangma</surname><given-names>Eugenie</given-names></name><name><surname>Yettore</surname><given-names>Félécité</given-names></name><name><surname>Bilong Bilong</surname><given-names>Charles Félix</given-names></name><name><surname>Bakwo-Fils</surname><given-names>Eric-Moise</given-names></name></person-group><article-title>An integrated taxonomic and conservation assessment of <italic><tp:taxon-name><tp:taxon-name-part taxon-name-part-type="genus" reg="Glauconycteris">Glauconycteris</tp:taxon-name-part></tp:taxon-name></italic> (<tp:taxon-name><tp:taxon-name-part taxon-name-part-type="order" reg="Chiroptera">Chiroptera</tp:taxon-name-part></tp:taxon-name>, <tp:taxon-name><tp:taxon-name-part taxon-name-part-type="family" reg="Vespertilionidae">Vespertilionidae</tp:taxon-name-part></tp:taxon-name>) in Cameroon, with the description of two new species from the Northwestern Congolian Lowland Forest</article-title><source>Zookeys</source><day>15</day><month>06</month><year>2026</year><volume>1282</volume><fpage>161</fpage><lpage>204</lpage><pub-id pub-id-type="doi">10.3897/zookeys.1282.183038</pub-id></mixed-citation></tp:treatment-meta><tp:nomenclature><tp:taxon-name><object-id xmlns:xlink="http://www.w3.org/1999/xlink" content-type="arpha" xlink:type="simple">06CE49EF-1DA9-5EFA-AB36-ADC0F1399852</object-id>
                    		<tp:taxon-name-part taxon-name-part-type="genus" reg="Glauconycteris">Glauconycteris</tp:taxon-name-part> <tp:taxon-name-part taxon-name-part-type="species" reg="poensis">poensis</tp:taxon-name-part>
                    	</tp:taxon-name><tp:taxon-authority>(Gray, 1842)</tp:taxon-authority></tp:nomenclature><tp:treatment-sec sec-type="New material"><title>New material.</title><p>There is no new material from Cameroon.</p></tp:treatment-sec><tp:treatment-sec sec-type="Status and distribution"><title>Status and distribution.</title><p><italic><tp:taxon-name><tp:taxon-name-part taxon-name-part-type="genus" reg="Glauconycteris">Glauconycteris</tp:taxon-name-part> <tp:taxon-name-part taxon-name-part-type="species" reg="poensis">poensis</tp:taxon-name-part></tp:taxon-name></italic> is listed as <abbrev xmlns:xlink="http://www.w3.org/1999/xlink" xlink:title="Least Concern" xlink:type="simple">LC</abbrev> (Least Concern) by IUCN based on its wide distribution and presumed large population (<xref ref-type="bibr" rid="B57">Monadjem et al. 2017d</xref>). However, in Cameroon it is relatively rare, recorded from just two localities (<xref ref-type="bibr" rid="B63">Monadjem et al. 2024</xref>) (Fig. <xref ref-type="fig" rid="F11">11D</xref>). Elsewhere in Africa, it is known from Benin, <abbrev xmlns:xlink="http://www.w3.org/1999/xlink" xlink:title="Central African Republic" xlink:type="simple">CAR</abbrev>, <abbrev xmlns:xlink="http://www.w3.org/1999/xlink" xlink:title="Democratic Republic of Congo" xlink:type="simple">DRC</abbrev>, Equatorial Guinea, Ghana, Guinea, Côte d’Ivoire, Liberia, Nigeria, Senegal, Sierra Leone, Southern Sudan, Tanzania, and Togo (<xref ref-type="bibr" rid="B63">Monadjem et al. 2024</xref>; <xref ref-type="bibr" rid="B85">Torrent et al. 2025a</xref>).</p></tp:treatment-sec><tp:treatment-sec sec-type="Description"><title>Description.</title><p>A medium-small species of <italic><tp:taxon-name><tp:taxon-name-part taxon-name-part-type="genus" reg="Glauconycteris">Glauconycteris</tp:taxon-name-part></tp:taxon-name></italic> (<abbrev xmlns:xlink="http://www.w3.org/1999/xlink" xlink:title="forearm length" xlink:type="simple">FA</abbrev>: 32–41 mm), with females larger than males (<xref ref-type="bibr" rid="B25">Happold and Happold 2013</xref>) (Table <xref ref-type="table" rid="T1">1</xref>). The dorsal pelage is medium to dark greyish brown and there is usually a stripe on each flank and a pale spot on each shoulder (<xref ref-type="bibr" rid="B29">Hassanin et al. 2018</xref>: fig. 6), although sometimes one or both are absent. The wings are dark without conspicuous reticulation. The ears are rounded; each tragus has a concave anterior margin and a convex posterior margin (<xref ref-type="bibr" rid="B25">Happold and Happold 2013</xref>: fig. 124e). The baculum is variable but essentially shaped like an inverted ‘V’ (Happold and: fig. 128e, f). The skull has bulbous braincase, and the dorsal profile is distinctly concave (Fig. <xref ref-type="fig" rid="F9">9D</xref>). The anterior upper incisor (I<sup>2</sup>) is weakly bicuspid.</p></tp:treatment-sec><tp:treatment-sec sec-type="Ecological notes"><title>Ecological notes.</title><p>There are no new data on the ecology of this species in Cameroon.</p></tp:treatment-sec><tp:treatment-sec><!--Section generated to contain objects referenced in tp:taxon-treatment.--><fig id="F11" position="float" orientation="portrait"><object-id xmlns:xlink="http://www.w3.org/1999/xlink" content-type="doi" xlink:type="simple">10.3897/zookeys.1282.183038.figure11</object-id><object-id xmlns:xlink="http://www.w3.org/1999/xlink" content-type="arpha" xlink:type="simple">E8E5B298-FB4B-5611-977E-31385CC509CC</object-id><label>Figure 11.</label><caption><p>Distribution of the 11 species of <italic><tp:taxon-name><tp:taxon-name-part taxon-name-part-type="genus" reg="Glauconycteris">Glauconycteris</tp:taxon-name-part></tp:taxon-name></italic> known from Cameroon. Species order follows Table <xref ref-type="table" rid="T1">1</xref>. Triangles signify new data records; circles are for previous records published in <xref ref-type="bibr" rid="B63">Monadjem et al. (2024)</xref>. Base map downloaded from <ext-link xmlns:xlink="http://www.w3.org/1999/xlink" xlink:href="https://www.freeworldmaps.net/africa/cameroon/map.html" ext-link-type="uri" xlink:type="simple">https://www.freeworldmaps.net/africa/cameroon/map.html</ext-link>.</p></caption><graphic xmlns:xlink="http://www.w3.org/1999/xlink" xlink:href="zookeys-1282-161_article-183038__-g011.jpg" id="oo_1678579.jpg" position="float" orientation="portrait" xlink:type="simple"><uri content-type="original_file" xlink:type="simple">https://binary.pensoft.net/fig/1678579</uri></graphic></fig><table-wrap id="T1" position="float" orientation="portrait"><label>Table 1.</label><caption><p>Character matrix of all <italic><tp:taxon-name><tp:taxon-name-part taxon-name-part-type="genus" reg="Glauconycteris">Glauconycteris</tp:taxon-name-part></tp:taxon-name></italic> species, arranged in descending order of greatest skull length (<abbrev xmlns:xlink="http://www.w3.org/1999/xlink" xlink:title="greatest skull length" xlink:type="simple">GSL</abbrev>). Measurements from <xref ref-type="bibr" rid="B25">Happold and Happold (2013)</xref>, <xref ref-type="bibr" rid="B29">Hassanin et al. (2018)</xref> and this study. Number of localities in Africa and Cameroon based on <xref ref-type="bibr" rid="B63">Monadjem et al. (2024)</xref>, <xref ref-type="bibr" rid="B85">Torrent et al. (2025a)</xref>, and this study.</p></caption><table><tbody><tr><th rowspan="1" colspan="1">Species (IUCN status) Number of localities in Africa/Cameroon Key characters</th><th rowspan="1" colspan="1"><abbrev xmlns:xlink="http://www.w3.org/1999/xlink" xlink:title="forearm length" xlink:type="simple">FA</abbrev>, <abbrev xmlns:xlink="http://www.w3.org/1999/xlink" xlink:title="greatest skull length" xlink:type="simple">GSL</abbrev>, C-M<sup>3</sup> measurements (mm)</th><th rowspan="1" colspan="1">Wings and uropatagium colour and reticulation. Pelage colour</th><th rowspan="1" colspan="1">Ear shape; tragus shape. Baculum shape</th><th rowspan="1" colspan="1">Dorsal profile of skull; upper inner incisor (I<sup>2</sup>)</th></tr><tr><td rowspan="1" colspan="1"><italic><tp:taxon-name><tp:taxon-name-part taxon-name-part-type="genus" reg="Glauconycteris">G.</tp:taxon-name-part> <tp:taxon-name-part taxon-name-part-type="species" reg="superba">superba</tp:taxon-name-part></tp:taxon-name></italic> (<abbrev xmlns:xlink="http://www.w3.org/1999/xlink" xlink:title="Least Concern" xlink:type="simple">LC</abbrev>) Locs: 8/1 (Fig. <xref ref-type="fig" rid="F11">11A</xref>). Pelage colour; size</td><td rowspan="1" colspan="1"><abbrev xmlns:xlink="http://www.w3.org/1999/xlink" xlink:title="forearm length" xlink:type="simple">FA</abbrev>: 45-48 <abbrev xmlns:xlink="http://www.w3.org/1999/xlink" xlink:title="greatest skull length" xlink:type="simple">GSL</abbrev>: 16.2–16.5 C-M<sup>3</sup>: 5.8–6.2</td><td rowspan="1" colspan="1">Wings dark, not reticulated. Pelage black with creamy-white patches and stripes (Fig. <xref ref-type="fig" rid="F8">8A</xref>)</td><td rowspan="1" colspan="1">Ears subrectangular; tragi broad, rounded (Fig. <xref ref-type="fig" rid="F4">4A</xref>). Baculum: inverted U-shape (Fig. <xref ref-type="fig" rid="F5">5A</xref>)</td><td rowspan="1" colspan="1">Profile strongly concave (Fig. <xref ref-type="fig" rid="F10">10A</xref>). I<sup>2</sup> unicuspid</td></tr><tr><td rowspan="1" colspan="1"><italic><tp:taxon-name><tp:taxon-name-part taxon-name-part-type="genus" reg="Glauconycteris">G.</tp:taxon-name-part> <tp:taxon-name-part taxon-name-part-type="species" reg="gleni">gleni</tp:taxon-name-part></tp:taxon-name></italic> (<abbrev xmlns:xlink="http://www.w3.org/1999/xlink" xlink:title="Data Deficient" xlink:type="simple">DD</abbrev>) Locs: 4/2 (Fig. <xref ref-type="fig" rid="F11">11A</xref>). Pelage, wing, and ear colour</td><td rowspan="1" colspan="1"><abbrev xmlns:xlink="http://www.w3.org/1999/xlink" xlink:title="forearm length" xlink:type="simple">FA</abbrev>: 38-42 <abbrev xmlns:xlink="http://www.w3.org/1999/xlink" xlink:title="greatest skull length" xlink:type="simple">GSL</abbrev>: 13.9–14.6 C-M<sup>3</sup>: 4.5–4.9</td><td rowspan="1" colspan="1">Wings pale; uropatagium reticulated. Pelage pale greyish fawn above, white below (Fig. <xref ref-type="fig" rid="F8">8B</xref>)</td><td rowspan="1" colspan="1">Ears subrectangular with pronounced margins; tragi broad, rounded (Fig. <xref ref-type="fig" rid="F4">4B</xref>). Baculum: arrowhead, basal lobes deflected downwards (Fig. <xref ref-type="fig" rid="F5">5B</xref>)</td><td rowspan="1" colspan="1">Profile weakly concave (Fig. <xref ref-type="fig" rid="F10">10B</xref>). I<sup>2</sup> weakly bicuspid/ unicuspid</td></tr><tr><td rowspan="1" colspan="1"><italic><tp:taxon-name><tp:taxon-name-part taxon-name-part-type="genus" reg="Glauconycteris">G.</tp:taxon-name-part> <tp:taxon-name-part taxon-name-part-type="species" reg="variegata">variegata</tp:taxon-name-part></tp:taxon-name></italic> (<abbrev xmlns:xlink="http://www.w3.org/1999/xlink" xlink:title="Least Concern" xlink:type="simple">LC</abbrev>) Locs: 113/3 (Fig. <xref ref-type="fig" rid="F11">11A</xref>). Wing reticulation; pelage colour</td><td rowspan="1" colspan="1"><abbrev xmlns:xlink="http://www.w3.org/1999/xlink" xlink:title="forearm length" xlink:type="simple">FA</abbrev>: 38-45 <abbrev xmlns:xlink="http://www.w3.org/1999/xlink" xlink:title="greatest skull length" xlink:type="simple">GSL</abbrev>: 13.6–14.5 C-M<sup>3</sup>: 4.7–5.2</td><td rowspan="1" colspan="1">Wings pale, heavily reticulated (Fig. <xref ref-type="fig" rid="F8">8C</xref>). Pelage creamy buff to yellowish fawn (Fig. <xref ref-type="fig" rid="F8">8C</xref>)</td><td rowspan="1" colspan="1">Ears rounded; tragi broad, rounded (Fig. <xref ref-type="fig" rid="F4">4C</xref>). Baculum: arrowhead, size varies (Fig. <xref ref-type="fig" rid="F5">5C</xref>)</td><td rowspan="1" colspan="1">Profile concave/weakly concave (Fig. <xref ref-type="fig" rid="F10">10C</xref>). I<sup>2</sup> unicuspid/ bicuspid</td></tr><tr><td rowspan="1" colspan="1"><italic><tp:taxon-name><tp:taxon-name-part taxon-name-part-type="genus" reg="Glauconycteris">G.</tp:taxon-name-part> <tp:taxon-name-part taxon-name-part-type="species" reg="machadoi">machadoi</tp:taxon-name-part></tp:taxon-name></italic> (<abbrev xmlns:xlink="http://www.w3.org/1999/xlink" xlink:title="Data Deficient" xlink:type="simple">DD</abbrev>) Locs: 1/0. Wing reticulation; pelage colour</td><td rowspan="1" colspan="1"><abbrev xmlns:xlink="http://www.w3.org/1999/xlink" xlink:title="forearm length" xlink:type="simple">FA</abbrev>: 46 <abbrev xmlns:xlink="http://www.w3.org/1999/xlink" xlink:title="greatest skull length" xlink:type="simple">GSL</abbrev>: 14.0 C-M<sup>3</sup>: 5.2</td><td rowspan="1" colspan="1">Wings dark brown, heavily reticulated. Pelage dark chestnut brown above, paler below</td><td rowspan="1" colspan="1">Ears rounded; tragi probably comparable to <italic><tp:taxon-name><tp:taxon-name-part taxon-name-part-type="genus" reg="Glauconycteris">G.</tp:taxon-name-part> <tp:taxon-name-part taxon-name-part-type="species" reg="variegata">variegata</tp:taxon-name-part></tp:taxon-name></italic>. Baculum not described</td><td rowspan="1" colspan="1">Profile weakly concave. I<sup>2</sup> unicuspid</td></tr><tr><td rowspan="1" colspan="1"><italic><tp:taxon-name><tp:taxon-name-part taxon-name-part-type="genus" reg="Glauconycteris">G.</tp:taxon-name-part> <tp:taxon-name-part taxon-name-part-type="species" reg="alboguttata">alboguttata</tp:taxon-name-part></tp:taxon-name></italic> (<abbrev xmlns:xlink="http://www.w3.org/1999/xlink" xlink:title="Least Concern" xlink:type="simple">LC</abbrev>) Locs: 16/6 (Fig. <xref ref-type="fig" rid="F11">11B</xref>). Ear shape; pelage colour</td><td rowspan="1" colspan="1"><abbrev xmlns:xlink="http://www.w3.org/1999/xlink" xlink:title="forearm length" xlink:type="simple">FA</abbrev>: 38-42 <abbrev xmlns:xlink="http://www.w3.org/1999/xlink" xlink:title="greatest skull length" xlink:type="simple">GSL</abbrev>: 13.0–13.5 C-M<sup>3</sup>: 4.4–4.7</td><td rowspan="1" colspan="1">Wings dark brown, not reticulated. Pelage dark brown above; pale shoulder spot and flank stripe (<xref ref-type="bibr" rid="B29">Hassanin et al. 2018</xref>: fig. 6)</td><td rowspan="1" colspan="1">Ears rounded (contrast to <italic><tp:taxon-name><tp:taxon-name-part taxon-name-part-type="genus" reg="Glauconycteris">G.</tp:taxon-name-part> <tp:taxon-name-part taxon-name-part-type="species" reg="egeria">egeria</tp:taxon-name-part></tp:taxon-name></italic>); tragi broad, rounded (Fig. <xref ref-type="fig" rid="F4">4D</xref>). Baculum not described</td><td rowspan="1" colspan="1">Profile slightly concave (Fig. <xref ref-type="fig" rid="F10">10D</xref>). I<sup>2</sup> bicuspid</td></tr><tr><td rowspan="1" colspan="1"><italic><tp:taxon-name><tp:taxon-name-part taxon-name-part-type="genus" reg="Glauconycteris">G.</tp:taxon-name-part> <tp:taxon-name-part taxon-name-part-type="species" reg="argentata">argentata</tp:taxon-name-part></tp:taxon-name></italic> (<abbrev xmlns:xlink="http://www.w3.org/1999/xlink" xlink:title="Least Concern" xlink:type="simple">LC</abbrev>) Locs: 63/13 (Fig. <xref ref-type="fig" rid="F11">11B</xref>). Pelage colour; size; baculum</td><td rowspan="1" colspan="1"><abbrev xmlns:xlink="http://www.w3.org/1999/xlink" xlink:title="forearm length" xlink:type="simple">FA</abbrev>: 39-44 <abbrev xmlns:xlink="http://www.w3.org/1999/xlink" xlink:title="greatest skull length" xlink:type="simple">GSL</abbrev>: 12.1–13.3 C-M<sup>3</sup>: 4.0–4.5</td><td rowspan="1" colspan="1">Wings pale, faintly reticulated (Fig. <xref ref-type="fig" rid="F8">8D</xref>). Pelage variable, pale fawn to grey-brown above and below; paler flank stripe usually present; no shoulder spot (Fig. <xref ref-type="fig" rid="F8">8D</xref>)</td><td rowspan="1" colspan="1">Ears rounded, pale; tragi broad, rounded (Fig. <xref ref-type="fig" rid="F4">4E</xref>). Baculum: arrowhead (Fig. <xref ref-type="fig" rid="F5">5D</xref>)</td><td rowspan="1" colspan="1">Profile weakly concave (Fig. <xref ref-type="fig" rid="F9">9A</xref>). I<sup>2</sup> unicuspid/ bicuspid</td></tr><tr><td rowspan="1" colspan="1"><italic><tp:taxon-name><tp:taxon-name-part taxon-name-part-type="genus" reg="Glauconycteris">G.</tp:taxon-name-part> <tp:taxon-name-part taxon-name-part-type="species" reg="kenyacola">kenyacola</tp:taxon-name-part></tp:taxon-name></italic> (<abbrev xmlns:xlink="http://www.w3.org/1999/xlink" xlink:title="Data Deficient" xlink:type="simple">DD</abbrev>) Locs: 1/0. Pelage colour</td><td rowspan="1" colspan="1"><abbrev xmlns:xlink="http://www.w3.org/1999/xlink" xlink:title="forearm length" xlink:type="simple">FA</abbrev>: 41 <abbrev xmlns:xlink="http://www.w3.org/1999/xlink" xlink:title="greatest skull length" xlink:type="simple">GSL</abbrev>: 12.8 C-M<sup>3</sup>: 4.2</td><td rowspan="1" colspan="1">Wings ochraceous buff, some reticulation. Pelage sepia-brown; whitish markings on nose and base of each ear</td><td rowspan="1" colspan="1">Ears rounded; tragi not described. Baculum not described</td><td rowspan="1" colspan="1">Profile weakly concave. I<sup>2</sup> unicuspid</td></tr><tr><td rowspan="1" colspan="1"><italic><tp:taxon-name><tp:taxon-name-part taxon-name-part-type="genus" reg="Glauconycteris">G.</tp:taxon-name-part> <tp:taxon-name-part taxon-name-part-type="species" reg="egeria">egeria</tp:taxon-name-part></tp:taxon-name></italic> (<abbrev xmlns:xlink="http://www.w3.org/1999/xlink" xlink:title="Data Deficient" xlink:type="simple">DD</abbrev>) Locs: 13/6 (Fig. <xref ref-type="fig" rid="F11">11C</xref>). Ear shape, colour; pelage colour</td><td rowspan="1" colspan="1"><abbrev xmlns:xlink="http://www.w3.org/1999/xlink" xlink:title="forearm length" xlink:type="simple">FA</abbrev>: 37-39 <abbrev xmlns:xlink="http://www.w3.org/1999/xlink" xlink:title="greatest skull length" xlink:type="simple">GSL</abbrev>: 12.0–13.0 C-M<sup>3</sup>: 4.1–4.5</td><td rowspan="1" colspan="1">Wings dark brown, not reticulated. Pelage dark brown/black; pale shoulder spot and flank stripe (<xref ref-type="bibr" rid="B29">Hassanin et al. 2018</xref>: fig. 6)</td><td rowspan="1" colspan="1">Ears subrectangular with pale border; tragi broad, rounded (Fig. <xref ref-type="fig" rid="F4">4F</xref>). Baculum not described</td><td rowspan="1" colspan="1">Profile concave/weakly concave (Fig. <xref ref-type="fig" rid="F9">9B</xref>). I<sup>2</sup> weakly bicuspid</td></tr><tr><td rowspan="1" colspan="1"><italic><tp:taxon-name><tp:taxon-name-part taxon-name-part-type="genus" reg="Glauconycteris">G.</tp:taxon-name-part> <tp:taxon-name-part taxon-name-part-type="species" reg="atra">atra</tp:taxon-name-part></tp:taxon-name></italic> (na) Locs: 3/0. Pelage colour; size</td><td rowspan="1" colspan="1"><abbrev xmlns:xlink="http://www.w3.org/1999/xlink" xlink:title="forearm length" xlink:type="simple">FA</abbrev>: 34.5–37.8 <abbrev xmlns:xlink="http://www.w3.org/1999/xlink" xlink:title="greatest skull length" xlink:type="simple">GSL</abbrev>: 12.1–12.6 C-M<sup>3</sup>: 4.2–4.5</td><td rowspan="1" colspan="1">Wings blackish brown, not reticulated. Pelage blackish brown; no pale shoulder spot or flank stripe.</td><td rowspan="1" colspan="1">Ears rounded; tragi straight/slightly concave anteriorly, convex posteriorly. Baculum not described</td><td rowspan="1" colspan="1">Profile concave. I<sup>2</sup> strongly bicuspid</td></tr><tr><td rowspan="1" colspan="1"><italic><tp:taxon-name><tp:taxon-name-part taxon-name-part-type="genus" reg="Glauconycteris">G.</tp:taxon-name-part> <tp:taxon-name-part taxon-name-part-type="species" reg="lobeke">lobeke</tp:taxon-name-part></tp:taxon-name></italic> sp. nov. (na) Locs: 4/2 (Fig. <xref ref-type="fig" rid="F11">11C</xref>). Pelage colour; skull profile; baculum</td><td rowspan="1" colspan="1"><abbrev xmlns:xlink="http://www.w3.org/1999/xlink" xlink:title="forearm length" xlink:type="simple">FA</abbrev>: 35.8, 35.9 <abbrev xmlns:xlink="http://www.w3.org/1999/xlink" xlink:title="greatest skull length" xlink:type="simple">GSL</abbrev>: 12.2, 12.3 C-M<sup>3</sup>: 4.2–4.3</td><td rowspan="1" colspan="1">Wings mid-brown, not reticulated. Pelage sepia/darker brown; pale shoulder spot; no flank stripe (Fig. <xref ref-type="fig" rid="F3">3A</xref>)</td><td rowspan="1" colspan="1">Ears rounded; tragus rounded (Fig. <xref ref-type="fig" rid="F4">4G</xref>). Baculum: inverted V -shape (Fig. <xref ref-type="fig" rid="F5">5E</xref>)</td><td rowspan="1" colspan="1">Profile strongly concave (Fig. <xref ref-type="fig" rid="F6">6A</xref>). I<sup>2</sup> bicuspid (Fig. <xref ref-type="fig" rid="F7">7A</xref>)</td></tr><tr><td rowspan="1" colspan="1"><italic><tp:taxon-name><tp:taxon-name-part taxon-name-part-type="genus" reg="Glauconycteris">G.</tp:taxon-name-part> <tp:taxon-name-part taxon-name-part-type="species" reg="curryae">curryae</tp:taxon-name-part></tp:taxon-name></italic> (<abbrev xmlns:xlink="http://www.w3.org/1999/xlink" xlink:title="Data Deficient" xlink:type="simple">DD</abbrev>) Locs: 18/7 (Fig. <xref ref-type="fig" rid="F11">11C</xref>). Pelage colour; skull profile; baculum</td><td rowspan="1" colspan="1"><abbrev xmlns:xlink="http://www.w3.org/1999/xlink" xlink:title="forearm length" xlink:type="simple">FA</abbrev>: 34-38 <abbrev xmlns:xlink="http://www.w3.org/1999/xlink" xlink:title="greatest skull length" xlink:type="simple">GSL</abbrev>: 11.7–12.3 C-M<sup>3</sup>: 4.0–4.2</td><td rowspan="1" colspan="1">Wings dark brown, not reticulated. Pelage orange/reddish brown above, slightly paler below; no shoulder spot or flank stripe (Fig. <xref ref-type="fig" rid="F8">8E</xref>)</td><td rowspan="1" colspan="1">Ears rounded; tragi almost straight (Fig. <xref ref-type="fig" rid="F4">4H</xref>). Baculum: inverted Y-shape (Fig. <xref ref-type="fig" rid="F5">5F</xref>)</td><td rowspan="1" colspan="1">Profile strongly concave (Fig. <xref ref-type="fig" rid="F9">9C</xref>). I<sup>2</sup> strongly bicuspid</td></tr><tr><td rowspan="1" colspan="1"><italic><tp:taxon-name><tp:taxon-name-part taxon-name-part-type="genus" reg="Glauconycteris">G.</tp:taxon-name-part> <tp:taxon-name-part taxon-name-part-type="species" reg="poensis">poensis</tp:taxon-name-part></tp:taxon-name></italic> (<abbrev xmlns:xlink="http://www.w3.org/1999/xlink" xlink:title="Least Concern" xlink:type="simple">LC</abbrev>) Locs: 65/2 (Fig. <xref ref-type="fig" rid="F11">11D</xref>). Pelage colour; skull profile</td><td rowspan="1" colspan="1"><abbrev xmlns:xlink="http://www.w3.org/1999/xlink" xlink:title="forearm length" xlink:type="simple">FA</abbrev>: 32-41 <abbrev xmlns:xlink="http://www.w3.org/1999/xlink" xlink:title="greatest skull length" xlink:type="simple">GSL</abbrev>: 10.8–13.0 C-M<sup>3</sup>: 4.0–4.8</td><td rowspan="1" colspan="1">Wings dark brown, faintly reticulated. Pelage greyish to brown (<xref ref-type="bibr" rid="B29">Hassanin et al. 2018</xref>: fig. 6); pale shoulder spot and flank stripe (either may be absent)</td><td rowspan="1" colspan="1">Ears rounded; tragi rounded (<xref ref-type="bibr" rid="B25">Happold and Happold 2013</xref>: fig. 124e). Baculum: inverted V-shape, variably developed (<xref ref-type="bibr" rid="B25">Happold and Happold 2013</xref>: fig. 128e, f)</td><td rowspan="1" colspan="1">Profile strongly concave (Fig. <xref ref-type="fig" rid="F9">9D</xref>). I<sup>2</sup> weakly bicuspid</td></tr><tr><td rowspan="1" colspan="1"><italic><tp:taxon-name><tp:taxon-name-part taxon-name-part-type="genus" reg="Glauconycteris">G.</tp:taxon-name-part> <tp:taxon-name-part taxon-name-part-type="species" reg="beatrix">beatrix</tp:taxon-name-part></tp:taxon-name></italic> (<abbrev xmlns:xlink="http://www.w3.org/1999/xlink" xlink:title="Least Concern" xlink:type="simple">LC</abbrev>) Locs: 40/7 (Fig. <xref ref-type="fig" rid="F11">11D</xref>). Pelage colour; skull profile; baculum</td><td rowspan="1" colspan="1"><abbrev xmlns:xlink="http://www.w3.org/1999/xlink" xlink:title="forearm length" xlink:type="simple">FA</abbrev>: 35-42 <abbrev xmlns:xlink="http://www.w3.org/1999/xlink" xlink:title="greatest skull length" xlink:type="simple">GSL</abbrev>: 10.6–12.0 C-M<sup>3</sup>: 3.6–4.6</td><td rowspan="1" colspan="1">Wings dark brown, not reticulated. Pelage sepia to darker brown; usually faint white shoulder spot; no flank stripe (Fig. <xref ref-type="fig" rid="F3">3B</xref>)</td><td rowspan="1" colspan="1">Ears rounded; tragi straight anteriorly (Fig. <xref ref-type="fig" rid="F4">4I</xref>). Baculum: inverted V-shape (Fig. <xref ref-type="fig" rid="F5">5G</xref>)</td><td rowspan="1" colspan="1">Profile concave/weakly concave (Fig. <xref ref-type="fig" rid="F6">6B</xref>/C). I<sup>2</sup> strongly bicuspid (Fig. <xref ref-type="fig" rid="F7">7B</xref>)</td></tr><tr><td rowspan="1" colspan="1"><italic><tp:taxon-name><tp:taxon-name-part taxon-name-part-type="genus" reg="Glauconycteris">G.</tp:taxon-name-part> <tp:taxon-name-part taxon-name-part-type="species" reg="humeralis">humeralis</tp:taxon-name-part></tp:taxon-name></italic> (<abbrev xmlns:xlink="http://www.w3.org/1999/xlink" xlink:title="Data Deficient" xlink:type="simple">DD</abbrev>) Locs: 16/0. Pelage colour; skull profile; baculum</td><td rowspan="1" colspan="1"><abbrev xmlns:xlink="http://www.w3.org/1999/xlink" xlink:title="forearm length" xlink:type="simple">FA</abbrev>: 35-41 <abbrev xmlns:xlink="http://www.w3.org/1999/xlink" xlink:title="greatest skull length" xlink:type="simple">GSL</abbrev>: 10.8–12.0 C-M<sup>3</sup>: 3.6–4.2</td><td rowspan="1" colspan="1">Wings dark brown, not reticulated. Pelage dark sepia brown; conspicuous pale shoulder spot; no flank stripe</td><td rowspan="1" colspan="1">Ears rounded; tragi straight to slightly convex anteriorly (Fig. <xref ref-type="fig" rid="F4">4J</xref>). Baculum: peg-shaped (<xref ref-type="bibr" rid="B25">Happold and Happold 2013</xref>: fig. 128d) but V-shaped in Fig. <xref ref-type="fig" rid="F5">5H</xref> - see text</td><td rowspan="1" colspan="1">Profile concave/strongly concave (Fig. <xref ref-type="fig" rid="F6">6D</xref>). I<sup>2</sup> strongly bicuspid (Fig. <xref ref-type="fig" rid="F7">7C</xref>)</td></tr><tr><td rowspan="1" colspan="1"><italic><tp:taxon-name><tp:taxon-name-part taxon-name-part-type="genus" reg="Glauconycteris">G.</tp:taxon-name-part> <tp:taxon-name-part taxon-name-part-type="species" reg="baka">baka</tp:taxon-name-part></tp:taxon-name></italic> sp. nov. (na) Locs: 4/1. (Fig. <xref ref-type="fig" rid="F11">11D</xref>). Pelage colour; skull profile; baculum</td><td rowspan="1" colspan="1"><abbrev xmlns:xlink="http://www.w3.org/1999/xlink" xlink:title="forearm length" xlink:type="simple">FA</abbrev>: 34.2 <abbrev xmlns:xlink="http://www.w3.org/1999/xlink" xlink:title="greatest skull length" xlink:type="simple">GSL</abbrev>: 10.7 C-M<sup>3</sup>: 3.7</td><td rowspan="1" colspan="1">Wings dark brown/ black, not reticulated. Pelage dark brown; pale shoulder spot; no flank stripe (Fig. <xref ref-type="fig" rid="F3">3C</xref>)</td><td rowspan="1" colspan="1">Ears rounded; tragi narrow, anterior straight anteriorly (Fig. <xref ref-type="fig" rid="F4">4K</xref>). Baculum: inverted Y-shape, expanded basal lobes (Fig. <xref ref-type="fig" rid="F5">5I</xref>)</td><td rowspan="1" colspan="1">Profile slightly concave (Fig. <xref ref-type="fig" rid="F6">6E</xref>). I<sup>2</sup> bicuspid (Fig. <xref ref-type="fig" rid="F7">7D</xref>)</td></tr></tbody></table></table-wrap><fig id="F8" position="float" orientation="portrait"><object-id xmlns:xlink="http://www.w3.org/1999/xlink" content-type="doi" xlink:type="simple">10.3897/zookeys.1282.183038.figure8</object-id><object-id xmlns:xlink="http://www.w3.org/1999/xlink" content-type="arpha" xlink:type="simple">04F541A1-5B49-52B3-9287-EEF932E68067</object-id><label>Figure 8.</label><caption><p>Additional species of <italic><tp:taxon-name><tp:taxon-name-part taxon-name-part-type="genus" reg="Glauconycteris">Glauconycteris</tp:taxon-name-part></tp:taxon-name></italic> recorded in Cameroon, illustrating broader variation in size and pelage across the genus. Species order follows Table <xref ref-type="table" rid="T1">1</xref>. <bold>A</bold>. <italic><tp:taxon-name><tp:taxon-name-part taxon-name-part-type="genus" reg="Glauconycteris">G.</tp:taxon-name-part> <tp:taxon-name-part taxon-name-part-type="species" reg="superba">superba</tp:taxon-name-part></tp:taxon-name></italic>, ♂, Mes 26, Mba’a village, <abbrev xmlns:xlink="http://www.w3.org/1999/xlink" xlink:title="Dja Biosphere Reserve" xlink:type="simple">DBR</abbrev>; <bold>B</bold>. <italic><tp:taxon-name><tp:taxon-name-part taxon-name-part-type="genus" reg="Glauconycteris">G.</tp:taxon-name-part> <tp:taxon-name-part taxon-name-part-type="species" reg="gleni">gleni</tp:taxon-name-part></tp:taxon-name></italic>, ♂, (subadult), AD.2024.22.05.222, Yenga fishing site, <abbrev xmlns:xlink="http://www.w3.org/1999/xlink" xlink:title="Lobéké National Park" xlink:type="simple">LNP</abbrev>; <bold>C</bold>. <italic><tp:taxon-name><tp:taxon-name-part taxon-name-part-type="genus" reg="Glauconycteris">G.</tp:taxon-name-part> <tp:taxon-name-part taxon-name-part-type="species" reg="variegata">variegata</tp:taxon-name-part></tp:taxon-name></italic>, ♂, AD.2024.Z73, Zega village, <abbrev xmlns:xlink="http://www.w3.org/1999/xlink" xlink:title="Lobéké National Park" xlink:type="simple">LNP</abbrev>; <bold>D</bold>. <italic><tp:taxon-name><tp:taxon-name-part taxon-name-part-type="genus" reg="Glauconycteris">G.</tp:taxon-name-part> <tp:taxon-name-part taxon-name-part-type="species" reg="argentata">argentata</tp:taxon-name-part></tp:taxon-name></italic>, ♂, Mbouroukou école publique, Mount Manengouba National Park; <bold>E</bold>. <italic><tp:taxon-name><tp:taxon-name-part taxon-name-part-type="genus" reg="Glauconycteris">G.</tp:taxon-name-part> <tp:taxon-name-part taxon-name-part-type="species" reg="curryae">curryae</tp:taxon-name-part></tp:taxon-name></italic>, ♂, AD.2023.11.25.181, Pont cassé platform, <abbrev xmlns:xlink="http://www.w3.org/1999/xlink" xlink:title="Lobéké National Park" xlink:type="simple">LNP</abbrev>. The focal, closely related species are illustrated at larger scale in Fig. <xref ref-type="fig" rid="F3">3</xref>. Not to scale.</p></caption><graphic xmlns:xlink="http://www.w3.org/1999/xlink" xlink:href="zookeys-1282-161_article-183038__-g008.jpg" id="oo_1678576.jpg" position="float" orientation="portrait" xlink:type="simple"><uri content-type="original_file" xlink:type="simple">https://binary.pensoft.net/fig/1678576</uri></graphic></fig><fig id="F4" position="float" orientation="portrait"><object-id xmlns:xlink="http://www.w3.org/1999/xlink" content-type="doi" xlink:type="simple">10.3897/zookeys.1282.183038.figure4</object-id><object-id xmlns:xlink="http://www.w3.org/1999/xlink" content-type="arpha" xlink:type="simple">CBB2D08F-A908-5D9E-8126-B332DBC5B025</object-id><label>Figure 4.</label><caption><p>Tragi of ten of the 11 species of <italic><tp:taxon-name><tp:taxon-name-part taxon-name-part-type="genus" reg="Glauconycteris">Glauconycteris</tp:taxon-name-part></tp:taxon-name></italic> known from Cameroon, with <italic><tp:taxon-name><tp:taxon-name-part taxon-name-part-type="genus" reg="Glauconycteris">G.</tp:taxon-name-part> <tp:taxon-name-part taxon-name-part-type="species" reg="humeralis">humeralis</tp:taxon-name-part></tp:taxon-name></italic> for comparative purposes. Species order follows Table <xref ref-type="table" rid="T1">1</xref>. <bold>A</bold>. <italic><tp:taxon-name><tp:taxon-name-part taxon-name-part-type="genus" reg="Glauconycteris">G.</tp:taxon-name-part> <tp:taxon-name-part taxon-name-part-type="species" reg="superba">superba</tp:taxon-name-part></tp:taxon-name></italic>, ♂, Mes 26, Mba’a village, <abbrev xmlns:xlink="http://www.w3.org/1999/xlink" xlink:title="Dja Biosphere Reserve" xlink:type="simple">DBR</abbrev>; <bold>B</bold>. <italic><tp:taxon-name><tp:taxon-name-part taxon-name-part-type="genus" reg="Glauconycteris">G.</tp:taxon-name-part> <tp:taxon-name-part taxon-name-part-type="species" reg="gleni">gleni</tp:taxon-name-part></tp:taxon-name></italic>, ♂ (subadult), AD.2024.22.05.222, Yenga fishing site, <abbrev xmlns:xlink="http://www.w3.org/1999/xlink" xlink:title="Lobéké National Park" xlink:type="simple">LNP</abbrev>; <bold>C</bold>. <italic><tp:taxon-name><tp:taxon-name-part taxon-name-part-type="genus" reg="Glauconycteris">G.</tp:taxon-name-part> <tp:taxon-name-part taxon-name-part-type="species" reg="variegata">variegata</tp:taxon-name-part></tp:taxon-name></italic>, ♀, HZM.7.39901, Barotseland, Zambia; <bold>D</bold>. <italic><tp:taxon-name><tp:taxon-name-part taxon-name-part-type="genus" reg="Glauconycteris">G.</tp:taxon-name-part> <tp:taxon-name-part taxon-name-part-type="species" reg="alboguttata">alboguttata</tp:taxon-name-part></tp:taxon-name></italic>, ♀, HZM.1.40172, Lekoumou, Congo; <bold>E</bold>. <italic><tp:taxon-name><tp:taxon-name-part taxon-name-part-type="genus" reg="Glauconycteris">G.</tp:taxon-name-part> <tp:taxon-name-part taxon-name-part-type="species" reg="argentata">argentata</tp:taxon-name-part></tp:taxon-name></italic>, ♂, Mbouroukou école publique, Mount Manengouba National Park; <bold>F</bold>. <italic><tp:taxon-name><tp:taxon-name-part taxon-name-part-type="genus" reg="Glauconycteris">G.</tp:taxon-name-part> <tp:taxon-name-part taxon-name-part-type="species" reg="egeria">egeria</tp:taxon-name-part></tp:taxon-name></italic>, ♀, Blandjock village, <abbrev xmlns:xlink="http://www.w3.org/1999/xlink" xlink:title="Dja Biosphere Reserve" xlink:type="simple">DBR</abbrev>; <bold>G</bold>. <italic><tp:taxon-name><tp:taxon-name-part taxon-name-part-type="genus" reg="Glauconycteris">G.</tp:taxon-name-part> <tp:taxon-name-part taxon-name-part-type="species" reg="lobeke">lobeke</tp:taxon-name-part></tp:taxon-name></italic> sp. nov., ♂, holotype, AD.2023.11.19.151, Djombi village, <abbrev xmlns:xlink="http://www.w3.org/1999/xlink" xlink:title="Lobéké National Park" xlink:type="simple">LNP</abbrev>; <bold>H</bold>. <italic><tp:taxon-name><tp:taxon-name-part taxon-name-part-type="genus" reg="Glauconycteris">G.</tp:taxon-name-part> <tp:taxon-name-part taxon-name-part-type="species" reg="curryae">curryae</tp:taxon-name-part></tp:taxon-name></italic>, ♀, AD.2023.11.28.196, Bai petite savane platform, <abbrev xmlns:xlink="http://www.w3.org/1999/xlink" xlink:title="Lobéké National Park" xlink:type="simple">LNP</abbrev>; <bold>I</bold>. <italic><tp:taxon-name><tp:taxon-name-part taxon-name-part-type="genus" reg="Glauconycteris">G.</tp:taxon-name-part> <tp:taxon-name-part taxon-name-part-type="species" reg="beatrix">beatrix</tp:taxon-name-part></tp:taxon-name></italic>, ♂, AD.2023.11.25.182, Pont cassé platform, <abbrev xmlns:xlink="http://www.w3.org/1999/xlink" xlink:title="Lobéké National Park" xlink:type="simple">LNP</abbrev>; <bold>J</bold>. <italic><tp:taxon-name><tp:taxon-name-part taxon-name-part-type="genus" reg="Glauconycteris">G.</tp:taxon-name-part> <tp:taxon-name-part taxon-name-part-type="species" reg="humeralis">humeralis</tp:taxon-name-part></tp:taxon-name></italic>, ♂, HZM.1.8023, Avakuhi, <abbrev xmlns:xlink="http://www.w3.org/1999/xlink" xlink:title="Democratic Republic of Congo" xlink:type="simple">DRC</abbrev>; <bold>K</bold>. <italic><tp:taxon-name><tp:taxon-name-part taxon-name-part-type="genus" reg="Glauconycteris">G.</tp:taxon-name-part> <tp:taxon-name-part taxon-name-part-type="species" reg="baka">baka</tp:taxon-name-part></tp:taxon-name></italic> sp. nov., ♂, holotype, AD.2023.07.18.18, Mambele village, <abbrev xmlns:xlink="http://www.w3.org/1999/xlink" xlink:title="Lobéké National Park" xlink:type="simple">LNP</abbrev>. All specimens from Cameroon, unless otherwise stated. Not to scale.</p></caption><graphic xmlns:xlink="http://www.w3.org/1999/xlink" xlink:href="zookeys-1282-161_article-183038__-g004.jpg" id="oo_1678572.jpg" position="float" orientation="portrait" xlink:type="simple"><uri content-type="original_file" xlink:type="simple">https://binary.pensoft.net/fig/1678572</uri></graphic></fig><fig id="F5" position="float" orientation="portrait"><object-id xmlns:xlink="http://www.w3.org/1999/xlink" content-type="doi" xlink:type="simple">10.3897/zookeys.1282.183038.figure5</object-id><object-id xmlns:xlink="http://www.w3.org/1999/xlink" content-type="arpha" xlink:type="simple">66E165D4-D489-5570-AB12-9D1D86C8BDB0</object-id><label>Figure 5.</label><caption><p>Bacula of eight of the 11 species of <italic><tp:taxon-name><tp:taxon-name-part taxon-name-part-type="genus" reg="Glauconycteris">Glauconycteris</tp:taxon-name-part></tp:taxon-name></italic> known from Cameroon, with <italic><tp:taxon-name><tp:taxon-name-part taxon-name-part-type="genus" reg="Glauconycteris">G.</tp:taxon-name-part> <tp:taxon-name-part taxon-name-part-type="species" reg="humeralis">humeralis</tp:taxon-name-part></tp:taxon-name></italic> for comparative purposes. Species order follows Table <xref ref-type="table" rid="T1">1</xref>. <bold>A</bold>. <italic><tp:taxon-name><tp:taxon-name-part taxon-name-part-type="genus" reg="Glauconycteris">G.</tp:taxon-name-part> <tp:taxon-name-part taxon-name-part-type="species" reg="superba">superba</tp:taxon-name-part></tp:taxon-name></italic>, Mes 26, Mba’a village, <abbrev xmlns:xlink="http://www.w3.org/1999/xlink" xlink:title="Dja Biosphere Reserve" xlink:type="simple">DBR</abbrev>; <bold>B</bold>. <italic><tp:taxon-name><tp:taxon-name-part taxon-name-part-type="genus" reg="Glauconycteris">G.</tp:taxon-name-part> <tp:taxon-name-part taxon-name-part-type="species" reg="gleni">gleni</tp:taxon-name-part></tp:taxon-name></italic>, (subadult), AD.2024.22.05.222, Yenga fishing site, <abbrev xmlns:xlink="http://www.w3.org/1999/xlink" xlink:title="Lobéké National Park" xlink:type="simple">LNP</abbrev>; <bold>C</bold>. <italic><tp:taxon-name><tp:taxon-name-part taxon-name-part-type="genus" reg="Glauconycteris">G.</tp:taxon-name-part> <tp:taxon-name-part taxon-name-part-type="species" reg="variegata">variegata</tp:taxon-name-part></tp:taxon-name></italic>, HZM.1.1770, Garissa, Kenya; <bold>D</bold>. <italic><tp:taxon-name><tp:taxon-name-part taxon-name-part-type="genus" reg="Glauconycteris">G.</tp:taxon-name-part> <tp:taxon-name-part taxon-name-part-type="species" reg="argentata">argentata</tp:taxon-name-part></tp:taxon-name></italic>, Mbouroukou école publique, Mount Manengouba National Park; <bold>E</bold>. <italic><tp:taxon-name><tp:taxon-name-part taxon-name-part-type="genus" reg="Glauconycteris">G.</tp:taxon-name-part> <tp:taxon-name-part taxon-name-part-type="species" reg="lobeke">lobeke</tp:taxon-name-part></tp:taxon-name></italic> sp. nov., holotype, AD.2023.11.19.151, Djombi village, <abbrev xmlns:xlink="http://www.w3.org/1999/xlink" xlink:title="Lobéké National Park" xlink:type="simple">LNP</abbrev>; <bold>F</bold>. <italic><tp:taxon-name><tp:taxon-name-part taxon-name-part-type="genus" reg="Glauconycteris">G.</tp:taxon-name-part> <tp:taxon-name-part taxon-name-part-type="species" reg="curryae">curryae</tp:taxon-name-part></tp:taxon-name></italic>, AD.2023.11.25.181, Pont cassé platform, <abbrev xmlns:xlink="http://www.w3.org/1999/xlink" xlink:title="Lobéké National Park" xlink:type="simple">LNP</abbrev>; <bold>G</bold>. <italic><tp:taxon-name><tp:taxon-name-part taxon-name-part-type="genus" reg="Glauconycteris">G.</tp:taxon-name-part> <tp:taxon-name-part taxon-name-part-type="species" reg="beatrix">beatrix</tp:taxon-name-part></tp:taxon-name></italic>, AD.2023.11.25.182, Pont cassé platform, <abbrev xmlns:xlink="http://www.w3.org/1999/xlink" xlink:title="Lobéké National Park" xlink:type="simple">LNP</abbrev>; <bold>H</bold>. <italic><tp:taxon-name><tp:taxon-name-part taxon-name-part-type="genus" reg="Glauconycteris">G.</tp:taxon-name-part> <tp:taxon-name-part taxon-name-part-type="species" reg="humeralis">humeralis</tp:taxon-name-part></tp:taxon-name></italic>, HZM.1.8023, Avakuhi, <abbrev xmlns:xlink="http://www.w3.org/1999/xlink" xlink:title="Democratic Republic of Congo" xlink:type="simple">DRC</abbrev>, <bold>I</bold>. <italic><tp:taxon-name><tp:taxon-name-part taxon-name-part-type="genus" reg="Glauconycteris">G.</tp:taxon-name-part> <tp:taxon-name-part taxon-name-part-type="species" reg="baka">baka</tp:taxon-name-part></tp:taxon-name></italic> sp. nov., holotype, AD.2023.07.18.18, Mambele village, <abbrev xmlns:xlink="http://www.w3.org/1999/xlink" xlink:title="Lobéké National Park" xlink:type="simple">LNP</abbrev>. Specimens from Cameroon, unless otherwise stated. Not to scale.</p></caption><graphic xmlns:xlink="http://www.w3.org/1999/xlink" xlink:href="zookeys-1282-161_article-183038__-g005.jpg" id="oo_1678573.jpg" position="float" orientation="portrait" xlink:type="simple"><uri content-type="original_file" xlink:type="simple">https://binary.pensoft.net/fig/1678573</uri></graphic></fig><fig id="F10" position="float" orientation="portrait"><object-id xmlns:xlink="http://www.w3.org/1999/xlink" content-type="doi" xlink:type="simple">10.3897/zookeys.1282.183038.figure10</object-id><object-id xmlns:xlink="http://www.w3.org/1999/xlink" content-type="arpha" xlink:type="simple">DA3678D2-6DFB-5390-A0FC-6CFB9E03239A</object-id><label>Figure 10.</label><caption><p>Skulls of larger sized <italic><tp:taxon-name><tp:taxon-name-part taxon-name-part-type="genus" reg="Glauconycteris">Glauconycteris</tp:taxon-name-part></tp:taxon-name></italic> known from Cameroon. Species order follows Table <xref ref-type="table" rid="T1">1</xref>. <bold>A</bold>. <italic><tp:taxon-name><tp:taxon-name-part taxon-name-part-type="genus" reg="Glauconycteris">G.</tp:taxon-name-part> <tp:taxon-name-part taxon-name-part-type="species" reg="superba">superba</tp:taxon-name-part></tp:taxon-name></italic>, ♂, Mes 26, Mba’a village, <abbrev xmlns:xlink="http://www.w3.org/1999/xlink" xlink:title="Dja Biosphere Reserve" xlink:type="simple">DBR</abbrev>; <bold>B</bold>. <italic><tp:taxon-name><tp:taxon-name-part taxon-name-part-type="genus" reg="Glauconycteris">G.</tp:taxon-name-part> <tp:taxon-name-part taxon-name-part-type="species" reg="gleni">gleni</tp:taxon-name-part></tp:taxon-name></italic>, ♂ (subadult), AD.2024.22.05.222, Yenga fishing site, <abbrev xmlns:xlink="http://www.w3.org/1999/xlink" xlink:title="Lobéké National Park" xlink:type="simple">LNP</abbrev>; <bold>C</bold>. <italic><tp:taxon-name><tp:taxon-name-part taxon-name-part-type="genus" reg="Glauconycteris">G.</tp:taxon-name-part> <tp:taxon-name-part taxon-name-part-type="species" reg="variegata">variegata</tp:taxon-name-part></tp:taxon-name></italic>, ♀, HZM.7.39901, Barotseland, Zambia; <bold>D</bold>. <italic><tp:taxon-name><tp:taxon-name-part taxon-name-part-type="genus" reg="Glauconycteris">G.</tp:taxon-name-part> <tp:taxon-name-part taxon-name-part-type="species" reg="alboguttata">alboguttata</tp:taxon-name-part></tp:taxon-name></italic>, ♀, holotype, AMNH M49317, Medje, <abbrev xmlns:xlink="http://www.w3.org/1999/xlink" xlink:title="Democratic Republic of Congo" xlink:type="simple">DRC</abbrev> [lateral view is reversed]. Specimens from Cameroon, unless otherwise stated. Scale bars: 5 mm.</p></caption><graphic xmlns:xlink="http://www.w3.org/1999/xlink" xlink:href="zookeys-1282-161_article-183038__-g010.jpg" id="oo_1678578.jpg" position="float" orientation="portrait" xlink:type="simple"><uri content-type="original_file" xlink:type="simple">https://binary.pensoft.net/fig/1678578</uri></graphic></fig><fig id="F9" position="float" orientation="portrait"><object-id xmlns:xlink="http://www.w3.org/1999/xlink" content-type="doi" xlink:type="simple">10.3897/zookeys.1282.183038.figure9</object-id><object-id xmlns:xlink="http://www.w3.org/1999/xlink" content-type="arpha" xlink:type="simple">D85A12C5-F778-5970-BC65-EE333E23CCD6</object-id><label>Figure 9.</label><caption><p>Skulls of medium sized <italic><tp:taxon-name><tp:taxon-name-part taxon-name-part-type="genus" reg="Glauconycteris">Glauconycteris</tp:taxon-name-part></tp:taxon-name></italic> known from Cameroon. Species order follows Table <xref ref-type="table" rid="T1">1</xref>. <bold>A</bold>. <italic><tp:taxon-name><tp:taxon-name-part taxon-name-part-type="genus" reg="Glauconycteris">G.</tp:taxon-name-part> <tp:taxon-name-part taxon-name-part-type="species" reg="argentata">argentata</tp:taxon-name-part></tp:taxon-name></italic>, ♂, Mbouroukou école publique, Mount Manengouba National Park; <bold>B</bold>. <italic><tp:taxon-name><tp:taxon-name-part taxon-name-part-type="genus" reg="Glauconycteris">G.</tp:taxon-name-part> <tp:taxon-name-part taxon-name-part-type="species" reg="egeria">egeria</tp:taxon-name-part></tp:taxon-name></italic>, ♀, Blandjock village, <abbrev xmlns:xlink="http://www.w3.org/1999/xlink" xlink:title="Dja Biosphere Reserve" xlink:type="simple">DBR</abbrev>; <bold>C</bold>. <italic><tp:taxon-name><tp:taxon-name-part taxon-name-part-type="genus" reg="Glauconycteris">G.</tp:taxon-name-part> <tp:taxon-name-part taxon-name-part-type="species" reg="curryae">curryae</tp:taxon-name-part></tp:taxon-name></italic>, ♀, AD.2023.11.28.196, Bai petite savane platform, <abbrev xmlns:xlink="http://www.w3.org/1999/xlink" xlink:title="Lobéké National Park" xlink:type="simple">LNP</abbrev>; <bold>D</bold>. <italic><tp:taxon-name><tp:taxon-name-part taxon-name-part-type="genus" reg="Glauconycteris">G.</tp:taxon-name-part> <tp:taxon-name-part taxon-name-part-type="species" reg="poensis">poensis</tp:taxon-name-part></tp:taxon-name></italic>, sex unknown, HZM.1.29698, Bonthe District, Sierra Leone. Specimens from Cameroon, unless otherwise stated. Scale bars: 5 mm.</p></caption><graphic xmlns:xlink="http://www.w3.org/1999/xlink" xlink:href="zookeys-1282-161_article-183038__-g009.jpg" id="oo_1678577.jpg" position="float" orientation="portrait" xlink:type="simple"><uri content-type="original_file" xlink:type="simple">https://binary.pensoft.net/fig/1678577</uri></graphic></fig><fig id="F3" position="float" orientation="portrait"><object-id xmlns:xlink="http://www.w3.org/1999/xlink" content-type="doi" xlink:type="simple">10.3897/zookeys.1282.183038.figure3</object-id><object-id xmlns:xlink="http://www.w3.org/1999/xlink" content-type="arpha" xlink:type="simple">EB123FD1-FE3B-58C0-BC53-F31919B4D2E9</object-id><label>Figure 3.</label><caption><p>Three small, morphologically similar species of <italic><tp:taxon-name><tp:taxon-name-part taxon-name-part-type="genus" reg="Glauconycteris">Glauconycteris</tp:taxon-name-part></tp:taxon-name></italic> from Cameroon with dark pelage and wings, a pale shoulder spot and no lateral stripe shown at an enlarged scale to highlight diagnostic external characters. Ventral/lateral views above, dorsal view below. <bold>A</bold>. <italic><tp:taxon-name><tp:taxon-name-part taxon-name-part-type="genus" reg="Glauconycteris">G.</tp:taxon-name-part> <tp:taxon-name-part taxon-name-part-type="species" reg="lobeke">lobeke</tp:taxon-name-part></tp:taxon-name></italic> sp. nov., ♂, holotype, AD.2023.11.19.151, Djombi village, <abbrev xmlns:xlink="http://www.w3.org/1999/xlink" xlink:title="Lobéké National Park" xlink:type="simple">LNP</abbrev>; <bold>B</bold>. <italic><tp:taxon-name><tp:taxon-name-part taxon-name-part-type="genus" reg="Glauconycteris">G.</tp:taxon-name-part> <tp:taxon-name-part taxon-name-part-type="species" reg="beatrix">beatrix</tp:taxon-name-part></tp:taxon-name></italic>, ♂, AD.2023.11.25.182, Pont cassé platform, <abbrev xmlns:xlink="http://www.w3.org/1999/xlink" xlink:title="Lobéké National Park" xlink:type="simple">LNP</abbrev>; <bold>C</bold>. <italic><tp:taxon-name><tp:taxon-name-part taxon-name-part-type="genus" reg="Glauconycteris">G.</tp:taxon-name-part> <tp:taxon-name-part taxon-name-part-type="species" reg="baka">baka</tp:taxon-name-part></tp:taxon-name></italic> sp. nov., ♂, holotype, AD.2023.07.18.18, Mambele village, <abbrev xmlns:xlink="http://www.w3.org/1999/xlink" xlink:title="Lobéké National Park" xlink:type="simple">LNP</abbrev>. See Fig. <xref ref-type="fig" rid="F8">8</xref> for additional species of the genus. Not to scale.</p></caption><graphic xmlns:xlink="http://www.w3.org/1999/xlink" xlink:href="zookeys-1282-161_article-183038__-g003.jpg" id="oo_1678571.jpg" position="float" orientation="portrait" xlink:type="simple"><uri content-type="original_file" xlink:type="simple">https://binary.pensoft.net/fig/1678571</uri></graphic></fig><fig id="F6" position="float" orientation="portrait"><object-id xmlns:xlink="http://www.w3.org/1999/xlink" content-type="doi" xlink:type="simple">10.3897/zookeys.1282.183038.figure6</object-id><object-id xmlns:xlink="http://www.w3.org/1999/xlink" content-type="arpha" xlink:type="simple">7C53291C-F6D0-5D47-BA52-8D1F2C2ADDF9</object-id><label>Figure 6.</label><caption><p>Skulls of the three species of small <italic><tp:taxon-name><tp:taxon-name-part taxon-name-part-type="genus" reg="Glauconycteris">Glauconycteris</tp:taxon-name-part></tp:taxon-name></italic> from Cameroon with dark pelage and wings, a pale shoulder spot and no lateral stripe, with <italic><tp:taxon-name><tp:taxon-name-part taxon-name-part-type="genus" reg="Glauconycteris">G.</tp:taxon-name-part> <tp:taxon-name-part taxon-name-part-type="species" reg="humeralis">humeralis</tp:taxon-name-part></tp:taxon-name></italic> for comparative purposes. <bold>A</bold>. <italic><tp:taxon-name><tp:taxon-name-part taxon-name-part-type="genus" reg="Glauconycteris">G.</tp:taxon-name-part> <tp:taxon-name-part taxon-name-part-type="species" reg="lobeke">lobeke</tp:taxon-name-part></tp:taxon-name></italic> sp. nov., ♂, holotype, AD.2023.11.19.151, Djombi village, <abbrev xmlns:xlink="http://www.w3.org/1999/xlink" xlink:title="Lobéké National Park" xlink:type="simple">LNP</abbrev>; <bold>B</bold>. <italic><tp:taxon-name><tp:taxon-name-part taxon-name-part-type="genus" reg="Glauconycteris">G.</tp:taxon-name-part> <tp:taxon-name-part taxon-name-part-type="species" reg="beatrix">beatrix</tp:taxon-name-part></tp:taxon-name></italic>, ♂, AD.2023.11.25.182, Pont cassé platform, <abbrev xmlns:xlink="http://www.w3.org/1999/xlink" xlink:title="Lobéké National Park" xlink:type="simple">LNP</abbrev>; <bold>C</bold>. <italic><tp:taxon-name><tp:taxon-name-part taxon-name-part-type="genus" reg="Glauconycteris">G.</tp:taxon-name-part> <tp:taxon-name-part taxon-name-part-type="species" reg="beatrix">beatrix</tp:taxon-name-part></tp:taxon-name></italic>, ♀, holotype, <abbrev xmlns:xlink="http://www.w3.org/1999/xlink" content-type="institution" xlink:title="Natural History Museum, UK" xlink:type="simple">NHMUK</abbrev>.95.5.4.19, Equatorial Guinea; <bold>D</bold>. <italic><tp:taxon-name><tp:taxon-name-part taxon-name-part-type="genus" reg="Glauconycteris">G.</tp:taxon-name-part> <tp:taxon-name-part taxon-name-part-type="species" reg="humeralis">humeralis</tp:taxon-name-part></tp:taxon-name></italic>, ♀, holotype, AMNH M49013, Medje, <abbrev xmlns:xlink="http://www.w3.org/1999/xlink" xlink:title="Democratic Republic of Congo" xlink:type="simple">DRC</abbrev> [lateral view is reversed]; <bold>E</bold>. <italic><tp:taxon-name><tp:taxon-name-part taxon-name-part-type="genus" reg="Glauconycteris">G.</tp:taxon-name-part> <tp:taxon-name-part taxon-name-part-type="species" reg="baka">baka</tp:taxon-name-part></tp:taxon-name></italic> sp. nov., ♂, holotype, AD.2023.07.18.18, Mambele village, <abbrev xmlns:xlink="http://www.w3.org/1999/xlink" xlink:title="Lobéké National Park" xlink:type="simple">LNP</abbrev>. Specimens from Cameroon, unless otherwise stated. Scale bars: 5 mm.</p></caption><graphic xmlns:xlink="http://www.w3.org/1999/xlink" xlink:href="zookeys-1282-161_article-183038__-g006.jpg" id="oo_1678574.jpg" position="float" orientation="portrait" xlink:type="simple"><uri content-type="original_file" xlink:type="simple">https://binary.pensoft.net/fig/1678574</uri></graphic></fig><fig id="F7" position="float" orientation="portrait"><object-id xmlns:xlink="http://www.w3.org/1999/xlink" content-type="doi" xlink:type="simple">10.3897/zookeys.1282.183038.figure7</object-id><object-id xmlns:xlink="http://www.w3.org/1999/xlink" content-type="arpha" xlink:type="simple">F82588F8-0752-59B8-AB5D-A7F8F2606E7A</object-id><label>Figure 7.</label><caption><p>Maxillary and mandibular dentition of the three species of small <italic><tp:taxon-name><tp:taxon-name-part taxon-name-part-type="genus" reg="Glauconycteris">Glauconycteris</tp:taxon-name-part></tp:taxon-name></italic> from Cameroon with dark pelage and wings, a pale shoulder and no lateral stripe, with <italic><tp:taxon-name><tp:taxon-name-part taxon-name-part-type="genus" reg="Glauconycteris">G.</tp:taxon-name-part> <tp:taxon-name-part taxon-name-part-type="species" reg="humeralis">humeralis</tp:taxon-name-part></tp:taxon-name></italic> for comparative purposes. <bold>A</bold>. <italic><tp:taxon-name><tp:taxon-name-part taxon-name-part-type="genus" reg="Glauconycteris">G.</tp:taxon-name-part> <tp:taxon-name-part taxon-name-part-type="species" reg="lobeke">lobeke</tp:taxon-name-part></tp:taxon-name></italic> sp. nov., ♂, holotype, AD.2023.11.19.151, Djombi village, <abbrev xmlns:xlink="http://www.w3.org/1999/xlink" xlink:title="Lobéké National Park" xlink:type="simple">LNP</abbrev>; <bold>B</bold>. <italic><tp:taxon-name><tp:taxon-name-part taxon-name-part-type="genus" reg="Glauconycteris">G.</tp:taxon-name-part> <tp:taxon-name-part taxon-name-part-type="species" reg="beatrix">beatrix</tp:taxon-name-part></tp:taxon-name></italic>, ♂, AD.2023.11.25.182, Pont cassé platform, <abbrev xmlns:xlink="http://www.w3.org/1999/xlink" xlink:title="Lobéké National Park" xlink:type="simple">LNP</abbrev>; <bold>C</bold>. <italic><tp:taxon-name><tp:taxon-name-part taxon-name-part-type="genus" reg="Glauconycteris">G.</tp:taxon-name-part> <tp:taxon-name-part taxon-name-part-type="species" reg="humeralis">humeralis</tp:taxon-name-part></tp:taxon-name></italic>, ♂, HZM.1.8023, Avakuhi, <abbrev xmlns:xlink="http://www.w3.org/1999/xlink" xlink:title="Democratic Republic of Congo" xlink:type="simple">DRC</abbrev>; <bold>D</bold>. <italic><tp:taxon-name><tp:taxon-name-part taxon-name-part-type="genus" reg="Glauconycteris">G.</tp:taxon-name-part> <tp:taxon-name-part taxon-name-part-type="species" reg="baka">baka</tp:taxon-name-part></tp:taxon-name></italic> sp. nov., ♂, holotype, AD.2023.07.18.18, Mambele village, <abbrev xmlns:xlink="http://www.w3.org/1999/xlink" xlink:title="Lobéké National Park" xlink:type="simple">LNP</abbrev>. Specimens from Cameroon, unless otherwise stated. Scale bar: 5 mm.</p></caption><graphic xmlns:xlink="http://www.w3.org/1999/xlink" xlink:href="zookeys-1282-161_article-183038__-g007.jpg" id="oo_1678575.jpg" position="float" orientation="portrait" xlink:type="simple"><uri content-type="original_file" xlink:type="simple">https://binary.pensoft.net/fig/1678575</uri></graphic></fig></tp:treatment-sec><ref-list><ref id="B57"><mixed-citation xmlns:xlink="http://www.w3.org/1999/xlink" xlink:type="simple">Monadjem A, Taylor PJ, Jacobs D, Cotterill FPD (2017d) <italic><tp:taxon-name><tp:taxon-name-part taxon-name-part-type="genus">Glauconycteris</tp:taxon-name-part> <tp:taxon-name-part taxon-name-part-type="species">poensis</tp:taxon-name-part></tp:taxon-name></italic>. The IUCN Red List of Threatened Species 2017: e.T44798A22069513. <ext-link xlink:href="10.2305/IUCN.UK.2017-2.RLTS.T44798A22069513.en" ext-link-type="doi" xlink:type="simple">https://doi.org/10.2305/IUCN.UK.2017-2.RLTS.T44798A22069513.en</ext-link> [Accessed 10 December 2025]</mixed-citation></ref><ref id="B63"><mixed-citation xmlns:xlink="http://www.w3.org/1999/xlink" xlink:type="simple">Monadjem A, Montauban C, Webala PW, Laverty TM, Bakwo-Fils EM, Torrent L, Tanshi I, Kane A, Rutrough AL, Waldien DL, Taylor PJ (2024) African bat database: curated data of occurrences, distributions and conservation metrics for sub-Saharan bats. Scientific Data 11: 1309. <ext-link xlink:href="10.1038/S41597-024-04170-7" ext-link-type="doi" xlink:type="simple">https://doi.org/10.1038/S41597-024-04170-7</ext-link></mixed-citation></ref><ref id="B85"><mixed-citation xmlns:xlink="http://www.w3.org/1999/xlink" xlink:type="simple">Torrent L, Garin I, Aihartza J, Nguema Alene EA, Monadjem A, Juste J (2025a) A systematic revision of Equatorial Guinea’s bats confirms a biodiversity hotspot in Central Africa. Biological Journal of the Linnean Society 146(4): blaf120. <ext-link xlink:href="10.1093/biolinnean/blaf120" ext-link-type="doi" xlink:type="simple">https://doi.org/10.1093/biolinnean/blaf120</ext-link></mixed-citation></ref><ref id="B25"><mixed-citation xmlns:xlink="http://www.w3.org/1999/xlink" xlink:type="simple">Happold M, Happold DCD (2013) Mammals of Africa Volume 4: Hedgehogs, shrews and bats. Edited by Happold M, Happold DCD. Bloomsbury Publishing, London, 800 pp.</mixed-citation></ref><ref id="B29"><mixed-citation xmlns:xlink="http://www.w3.org/1999/xlink" xlink:type="simple">Hassanin A, Colombo R, Gembu GC, Merle M, Tu VT, Görföl T, Musaba Akawa P, Csorba G, Kearney T, Monadjem A, Ing RK (2018) Multilocus phylogeny and species delimitation within the genus <italic><tp:taxon-name><tp:taxon-name-part taxon-name-part-type="genus">Glauconycteris</tp:taxon-name-part></tp:taxon-name></italic> (<tp:taxon-name><tp:taxon-name-part taxon-name-part-type="order">Chiroptera</tp:taxon-name-part></tp:taxon-name>, <tp:taxon-name><tp:taxon-name-part taxon-name-part-type="family">Vespertilionidae</tp:taxon-name-part></tp:taxon-name>), with the description of a new bat species from the Tshopo Province of the Democratic Republic of the Congo. Journal of Zoological Systematics and Evolutionary Research 56: 1–22. <ext-link xlink:href="10.1111/jzs.12176" ext-link-type="doi" xlink:type="simple">https://doi.org/10.1111/jzs.12176</ext-link></mixed-citation></ref></ref-list></tp:taxon-treatment>
