# Supplementary material for: An integrated taxonomic and conservation assessment of Glauconycteris (Chiroptera, Vespertilionidae) in Cameroon, with the description of two new species from the Northwestern Congolian Lowland Forest
Source: Zookeys. 2026 Jun 15;1282:161–204. doi: 10.3897/zookeys.1282.183038 (PMC13288025; doi:10.3897/zookeys.1282.183038)
Supplement: XML Treatment for Glauconycteris beatrix [file zookeys.1282.183038-treatment11.xml]

<!DOCTYPE tp:taxon-treatment
  PUBLIC "-//TaxonX//DTD Taxonomic Treatment Publishing DTD v0 20100105//EN" "tax-treatment-NSO.dtd">
<tp:taxon-treatment xmlns:tp="http://www.plazi.org/taxpub"><tp:treatment-meta><kwd-group><label>Taxon classification</label><kwd>
                <named-content content-type="kingdom">Animalia</named-content>
              </kwd><kwd>
                <named-content content-type="order">Chiroptera</named-content>
              </kwd><kwd>
                <named-content content-type="family">Vespertilionidae</named-content>
              </kwd></kwd-group><mixed-citation publication-type="journal"><person-group><name><surname>Gomeh-Djame</surname><given-names>Aicha</given-names></name><name><surname>Bates</surname><given-names>Paul J. J.</given-names></name><name><surname>Juste</surname><given-names>Javier</given-names></name><name><surname>Suarez-Rubio</surname><given-names>Marcela</given-names></name><name><surname>Torrent</surname><given-names>Laura</given-names></name><name><surname>García-Mudarra</surname><given-names>Juan Luis</given-names></name><name><surname>Agodigo Ayangma</surname><given-names>Eugenie</given-names></name><name><surname>Yettore</surname><given-names>Félécité</given-names></name><name><surname>Bilong Bilong</surname><given-names>Charles Félix</given-names></name><name><surname>Bakwo-Fils</surname><given-names>Eric-Moise</given-names></name></person-group><article-title>An integrated taxonomic and conservation assessment of <italic><tp:taxon-name><tp:taxon-name-part taxon-name-part-type="genus" reg="Glauconycteris">Glauconycteris</tp:taxon-name-part></tp:taxon-name></italic> (<tp:taxon-name><tp:taxon-name-part taxon-name-part-type="order" reg="Chiroptera">Chiroptera</tp:taxon-name-part></tp:taxon-name>, <tp:taxon-name><tp:taxon-name-part taxon-name-part-type="family" reg="Vespertilionidae">Vespertilionidae</tp:taxon-name-part></tp:taxon-name>) in Cameroon, with the description of two new species from the Northwestern Congolian Lowland Forest</article-title><source>Zookeys</source><day>15</day><month>06</month><year>2026</year><volume>1282</volume><fpage>161</fpage><lpage>204</lpage><pub-id pub-id-type="doi">10.3897/zookeys.1282.183038</pub-id></mixed-citation></tp:treatment-meta><tp:nomenclature><tp:taxon-name><object-id xmlns:xlink="http://www.w3.org/1999/xlink" content-type="arpha" xlink:type="simple">235F963A-F4E7-5D45-A80E-567E9A05FC42</object-id>
                    		<tp:taxon-name-part taxon-name-part-type="genus" reg="Glauconycteris">Glauconycteris</tp:taxon-name-part> <tp:taxon-name-part taxon-name-part-type="species" reg="beatrix">beatrix</tp:taxon-name-part>
                    	</tp:taxon-name><tp:taxon-authority>Thomas, 1901</tp:taxon-authority></tp:nomenclature><tp:treatment-sec sec-type="New material"><title>New material.</title><p>AD.2023.11.25.182, ♂ (adult), 25 November 2023, intact forest, Pont cassé platform, in the core area of <abbrev xmlns:xlink="http://www.w3.org/1999/xlink" xlink:title="Lobéké National Park" xlink:type="simple">LNP</abbrev>, <named-content xmlns:xlink="http://www.w3.org/1999/xlink" content-type="dwc:verbatimCoordinates" xlink:type="simple">2°17.23'N, 15°40.50'E</named-content>, elevation 436 m a.s.l. The <abbrev xmlns:xlink="http://www.w3.org/1999/xlink" xlink:title="cytochrome b gene" xlink:type="simple">Cytb</abbrev> sequence showed a 99% similarity with a specimen of <italic><tp:taxon-name><tp:taxon-name-part taxon-name-part-type="genus" reg="Glauconycteris">G.</tp:taxon-name-part> <tp:taxon-name-part taxon-name-part-type="species" reg="beatrix">beatrix</tp:taxon-name-part></tp:taxon-name></italic> from Cameroon (<xref ref-type="bibr" rid="B29">Hassanin et al. 2018</xref>: <ext-link xmlns:xlink="http://www.w3.org/1999/xlink" xlink:href="MF038540" ext-link-type="gen" xlink:type="simple">MF038540</ext-link>) and is available in GenBank (<ext-link xmlns:xlink="http://www.w3.org/1999/xlink" xlink:href="PZ425899" ext-link-type="gen" xlink:type="simple">PZ425899</ext-link>) (Suppl. material <xref ref-type="supplementary-material" rid="S1">1</xref>).</p></tp:treatment-sec><tp:treatment-sec sec-type="Status and distribution"><title>Status and distribution.</title><p><italic><tp:taxon-name><tp:taxon-name-part taxon-name-part-type="genus" reg="Glauconycteris">Glauconycteris</tp:taxon-name-part> <tp:taxon-name-part taxon-name-part-type="species" reg="beatrix">beatrix</tp:taxon-name-part></tp:taxon-name></italic> is listed as <abbrev xmlns:xlink="http://www.w3.org/1999/xlink" xlink:title="Least Concern" xlink:type="simple">LC</abbrev> (Least Concern) by IUCN in view of its wide distribution (<xref ref-type="bibr" rid="B59">Monadjem et al. 2017f</xref>). <xref ref-type="bibr" rid="B63">Monadjem et al. (2024)</xref> included it from six localities in Cameroon (Fig. <xref ref-type="fig" rid="F11">11D</xref>), and 29 localities in nine countries elsewhere in Africa: Angola, <abbrev xmlns:xlink="http://www.w3.org/1999/xlink" xlink:title="Central African Republic" xlink:type="simple">CAR</abbrev>, <abbrev xmlns:xlink="http://www.w3.org/1999/xlink" xlink:title="Democratic Republic of Congo" xlink:type="simple">DRC</abbrev>, Equatorial Guinea, Ghana, Côte d’Ivoire, Nigeria, Republic of Congo, and Sierra Leone. <xref ref-type="bibr" rid="B85">Torrent et al. (2025a)</xref> contributed a further four localities from Equatorial Guinea. In the light of current taxonomic research (<xref ref-type="bibr" rid="B29">Hassanin et al. 2018</xref> and this study), this distribution will have to be reassessed.</p></tp:treatment-sec><tp:treatment-sec sec-type="Description of new material"><title>Description of new material.</title><p>This is a small species of <italic><tp:taxon-name><tp:taxon-name-part taxon-name-part-type="genus" reg="Glauconycteris">Glauconycteris</tp:taxon-name-part></tp:taxon-name></italic> (<abbrev xmlns:xlink="http://www.w3.org/1999/xlink" xlink:title="forearm length" xlink:type="simple">FA</abbrev>: 36.3 mm; Tables <xref ref-type="table" rid="T2">2</xref>, <xref ref-type="table" rid="T3">3</xref>). The dorsal pelage is a deep brown with a pale spot on each shoulder and no lateral flank stripe (Fig. <xref ref-type="fig" rid="F3">3B</xref>). The wings are mid to dark brown without conspicuous reticulation. The ears are rounded (Fig. <xref ref-type="fig" rid="F3">3B</xref>). Each tragus has an almost straight anterior margin and an evenly rounded convex posterior margin (Fig. <xref ref-type="fig" rid="F4">4I</xref>). The penis has a flattened trilobate tip. The baculum is small (<abbrev xmlns:xlink="http://www.w3.org/1999/xlink" xlink:title="greatest length of baculum" xlink:type="simple">GLB</abbrev>: 0.57 mm), ‘V’-shaped with the two long, slender basal arms (Fig. <xref ref-type="fig" rid="F5">5G</xref>, Table <xref ref-type="table" rid="T2">2</xref>). The skull (<abbrev xmlns:xlink="http://www.w3.org/1999/xlink" xlink:title="greatest skull length" xlink:type="simple">GSL</abbrev>: 11.56 mm) has a well-developed rostrum and a slightly concave profile (Fig. <xref ref-type="fig" rid="F6">6B, C</xref>). The anterior upper incisor (I<sup>2</sup>) is bicuspid with the secondary cusp well defined; the canines are moderately developed (Fig. <xref ref-type="fig" rid="F7">7B</xref>).</p></tp:treatment-sec><tp:treatment-sec sec-type="Ecological notes"><title>Ecological notes.</title><p>Together with <italic><tp:taxon-name><tp:taxon-name-part taxon-name-part-type="genus" reg="Glauconycteris">G.</tp:taxon-name-part> <tp:taxon-name-part taxon-name-part-type="species" reg="curryae">curryae</tp:taxon-name-part></tp:taxon-name></italic>, the individual was captured in a mist net over a stream within a closed canopy swamp forest in the central core area of <abbrev xmlns:xlink="http://www.w3.org/1999/xlink" xlink:title="Lobéké National Park" xlink:type="simple">LNP</abbrev>.</p></tp:treatment-sec><tp:treatment-sec><!--Section generated to contain objects referenced in tp:taxon-treatment.--><supplementary-material xmlns:xlink="http://www.w3.org/1999/xlink" id="S1" position="float" orientation="portrait" xlink:type="simple"><object-id content-type="doi" xlink:type="simple">10.3897/zookeys.1282.183038.suppl1</object-id><object-id content-type="arpha" xlink:type="simple">794C42F5-715F-580C-BA1E-F497C4552D45</object-id><label>Supplementary material 1</label><caption><p>Supplementary information 1</p></caption><statement content-type="dataType"><label>Data type</label><p>docx</p></statement><statement content-type="notes"><label>Explanation note</label><p>Concatenated mitochondrial DNA (<abbrev xlink:title="three mitochondrial DNA" xlink:type="simple">mtDNA</abbrev>) sequences including <abbrev xlink:title="cytochrome b gene" xlink:type="simple">Cytb</abbrev>, <abbrev xlink:title="cytochrome oxidase subunit I gene" xlink:type="simple">COI</abbrev> and <abbrev xlink:title="12S rRNA gene" xlink:type="simple">12S</abbrev>, and nuclear DNA (nuDNA) sequences including <abbrev xlink:title="histone deacetylase 2 gene" xlink:type="simple">HDAC2</abbrev>, <abbrev xlink:title="recombination activating gene 2" xlink:type="simple">RAG2</abbrev>, <abbrev xlink:title="RIO kinase 3 gene" xlink:type="simple">RIOK3</abbrev>, <abbrev xlink:title="zinc finger FYVE domain-containing 27 gene" xlink:type="simple">ZFYVE27</abbrev>, <abbrev xlink:title="Abhydrolase domain containing 11 gene" xlink:type="simple">ABHD11</abbrev>, <abbrev xlink:title="Acyl-CoA oxidase 2" xlink:type="simple">ACOX2</abbrev>, <abbrev xlink:title="Signalosome subunit 7A" xlink:type="simple">COPS7A-4</abbrev>, <abbrev xlink:title="Rogdi atypical leucine zipper" xlink:type="simple">ROGDI</abbrev>, <abbrev xlink:title="Actin family pseudogene 1" xlink:type="simple">ACTP1</abbrev>, <abbrev xlink:title="Signal transducer and activator of transcription" xlink:type="simple">STAT5</abbrev> of bat species from the genus <italic><tp:taxon-name><tp:taxon-name-part taxon-name-part-type="genus" reg="Glauconycteris">Glauconycteris</tp:taxon-name-part></tp:taxon-name></italic> generated and used in this study. Suffixes H1 and H2 indicate distinct haplotypes. For each sequence, we provide the species name, the specimen identification number (museum number or field number) as it appears in our phylogenetic trees (Fig. <xref ref-type="fig" rid="F2">2</xref>, Suppl. materials <xref ref-type="supplementary-material" rid="S3">3</xref>, 4), the corresponding GenBank accession number, the locality of collection, the type of molecular marker (<abbrev xlink:title="three mitochondrial DNA" xlink:type="simple">mtDNA</abbrev> or nuDNA), and the authorship of the sequence. All sequences from the current study have been deposited in GenBank.</p></statement><media xlink:href="zookeys-1282-161_article-183038__-s001.docx" mimetype="application" mime-subtype="vnd.openxmlformats-officedocument.wordprocessingml.document" position="float" orientation="portrait" id="oo_1678582.docx" xlink:type="simple"><uri content-type="original_file" xlink:type="simple">https://binary.pensoft.net/file/1678582</uri></media><permissions><license xlink:type="simple"><license-p>This dataset is made available under the Open Database License (<ext-link ext-link-type="uri" xlink:href="http://opendatacommons.org/licenses/odbl/1.0/" xlink:type="simple">http://opendatacommons.org/licenses/odbl/1.0/</ext-link>). The Open Database License (ODbL) is a license agreement intended to allow users to freely share, modify, and use this Dataset while maintaining this same freedom for others, provided that the original source and author(s) are credited.</license-p></license></permissions><attrib specific-use="authors"> Aicha Gomeh-Djame, Paul J. J. Bates, Javier Juste, Marcela Suarez-Rubio, Laura Torrent, Juan Luis García-Mudarra, Eugenie Agodigo Ayangma, Félécité Yettore, Charles Félix Bilong Bilong, Eric-Moise Bakwo-Fils</attrib></supplementary-material><fig id="F2" position="float" orientation="portrait"><object-id xmlns:xlink="http://www.w3.org/1999/xlink" content-type="doi" xlink:type="simple">10.3897/zookeys.1282.183038.figure2</object-id><object-id xmlns:xlink="http://www.w3.org/1999/xlink" content-type="arpha" xlink:type="simple">A34E654B-D021-56C3-BAC8-DE0C45D6D805</object-id><label>Figure 2.</label><caption><p>Bayesian phylogenetic reconstruction based on the concatenated <abbrev xmlns:xlink="http://www.w3.org/1999/xlink" xlink:title="three mitochondrial DNA" xlink:type="simple">mtDNA</abbrev> (<abbrev xmlns:xlink="http://www.w3.org/1999/xlink" xlink:title="cytochrome b gene" xlink:type="simple">Cytb</abbrev>, <abbrev xmlns:xlink="http://www.w3.org/1999/xlink" xlink:title="12S rRNA gene" xlink:type="simple">12S</abbrev>, <abbrev xmlns:xlink="http://www.w3.org/1999/xlink" xlink:title="cytochrome oxidase subunit I gene" xlink:type="simple">COI</abbrev>) and nuclear (<abbrev xmlns:xlink="http://www.w3.org/1999/xlink" xlink:title="histone deacetylase 2 gene" xlink:type="simple">HDAC2</abbrev>, <abbrev xmlns:xlink="http://www.w3.org/1999/xlink" xlink:title="recombination activating gene 2" xlink:type="simple">RAG2</abbrev>, <abbrev xmlns:xlink="http://www.w3.org/1999/xlink" xlink:title="RIO kinase 3 gene" xlink:type="simple">RIOK3</abbrev>, <abbrev xmlns:xlink="http://www.w3.org/1999/xlink" xlink:title="zinc finger FYVE domain-containing 27 gene" xlink:type="simple">ZFYVE27</abbrev>) markers. Values above branches represent Bayesian posterior probabilities, and values below branches are bootstrap support in Maximum Likelihood reconstruction (support values &lt; 75 are not shown). Values on the right (after /) correspond to the support of <abbrev xmlns:xlink="http://www.w3.org/1999/xlink" xlink:title="Bayesian" xlink:type="simple">BI</abbrev> and <abbrev xmlns:xlink="http://www.w3.org/1999/xlink" xlink:title="Maximum Likelihood" xlink:type="simple">ML</abbrev> obtained in the reconstructions based on a set of 6 extra introns (<abbrev xmlns:xlink="http://www.w3.org/1999/xlink" xlink:title="Abhydrolase domain containing 11 gene" xlink:type="simple">ABHD11</abbrev>, <abbrev xmlns:xlink="http://www.w3.org/1999/xlink" xlink:title="Acyl-CoA oxidase 2" xlink:type="simple">ACOX2</abbrev>, <abbrev xmlns:xlink="http://www.w3.org/1999/xlink" xlink:title="Signalosome subunit 7A" xlink:type="simple">COPS7A-4</abbrev>, <abbrev xmlns:xlink="http://www.w3.org/1999/xlink" xlink:title="Rogdi atypical leucine zipper" xlink:type="simple">ROGDI</abbrev>, <abbrev xmlns:xlink="http://www.w3.org/1999/xlink" xlink:title="Actin family pseudogene 1" xlink:type="simple">ACTP1</abbrev>, <abbrev xmlns:xlink="http://www.w3.org/1999/xlink" xlink:title="Signal transducer and activator of transcription" xlink:type="simple">STAT5</abbrev>) that were amplified for a subset of the samples. See text for the tree's details and (Suppl. material <xref ref-type="supplementary-material" rid="S4">4</xref>) for the topology. Cameroon (<abbrev xmlns:xlink="http://www.w3.org/1999/xlink" xlink:title="Cameroon" xlink:type="simple">CAM</abbrev>); Central African Republic (<abbrev xmlns:xlink="http://www.w3.org/1999/xlink" xlink:title="Central African Republic" xlink:type="simple">CAR</abbrev>); Democratic Republic of Congo (<abbrev xmlns:xlink="http://www.w3.org/1999/xlink" xlink:title="Democratic Republic of Congo" xlink:type="simple">DRC</abbrev>); Equatorial Guinea (<abbrev xmlns:xlink="http://www.w3.org/1999/xlink" xlink:title="Equatorial Guinea" xlink:type="simple">EG</abbrev>).</p></caption><graphic xmlns:xlink="http://www.w3.org/1999/xlink" xlink:href="zookeys-1282-161_article-183038__-g002.jpg" id="oo_1678570.jpg" position="float" orientation="portrait" xlink:type="simple"><uri content-type="original_file" xlink:type="simple">https://binary.pensoft.net/fig/1678570</uri></graphic></fig><supplementary-material xmlns:xlink="http://www.w3.org/1999/xlink" id="S3" position="float" orientation="portrait" xlink:type="simple"><object-id content-type="doi" xlink:type="simple">10.3897/zookeys.1282.183038.suppl3</object-id><object-id content-type="arpha" xlink:type="simple">C127AEA3-5E12-5513-B933-C00C21353A16</object-id><label>Supplementary material 3</label><caption><p>Supplementary image 1</p></caption><statement content-type="dataType"><label>Data type</label><p>png</p></statement><statement content-type="notes"><label>Explanation note</label><p>Bayesian phylogenetic reconstruction based on the concatenation of mitochondrial genes (<abbrev xlink:title="cytochrome b gene" xlink:type="simple">Cytb</abbrev>, <abbrev xlink:title="12S rRNA gene" xlink:type="simple">12S</abbrev>, <abbrev xlink:title="cytochrome oxidase subunit I gene" xlink:type="simple">COI</abbrev>). Values above branches represent Bayesian posterior probabilities and values below branches are bootstrap values of Maximum Likelihood (support values &lt; 75 are not shown). The outgroup taxon was <italic><tp:taxon-name><tp:taxon-name-part taxon-name-part-type="genus" reg="Glauconycteris">Glauconycteris</tp:taxon-name-part> <tp:taxon-name-part taxon-name-part-type="species" reg="superba">superba</tp:taxon-name-part></tp:taxon-name></italic>.</p></statement><media xlink:href="zookeys-1282-161_article-183038__-s003.png" mimetype="image" mime-subtype="png" position="float" orientation="portrait" id="oo_1678584.png" xlink:type="simple"><uri content-type="original_file" xlink:type="simple">https://binary.pensoft.net/file/1678584</uri></media><permissions><license xlink:type="simple"><license-p>This dataset is made available under the Open Database License (<ext-link ext-link-type="uri" xlink:href="http://opendatacommons.org/licenses/odbl/1.0/" xlink:type="simple">http://opendatacommons.org/licenses/odbl/1.0/</ext-link>). The Open Database License (ODbL) is a license agreement intended to allow users to freely share, modify, and use this Dataset while maintaining this same freedom for others, provided that the original source and author(s) are credited.</license-p></license></permissions><attrib specific-use="authors"> Aicha Gomeh-Djame, Paul J. J. Bates, Javier Juste, Marcela Suarez-Rubio, Laura Torrent, Juan Luis García-Mudarra, Eugenie Agodigo Ayangma, Félécité Yettore, Charles Félix Bilong Bilong, Eric-Moise Bakwo-Fils</attrib></supplementary-material><fig id="F11" position="float" orientation="portrait"><object-id xmlns:xlink="http://www.w3.org/1999/xlink" content-type="doi" xlink:type="simple">10.3897/zookeys.1282.183038.figure11</object-id><object-id xmlns:xlink="http://www.w3.org/1999/xlink" content-type="arpha" xlink:type="simple">E8E5B298-FB4B-5611-977E-31385CC509CC</object-id><label>Figure 11.</label><caption><p>Distribution of the 11 species of <italic><tp:taxon-name><tp:taxon-name-part taxon-name-part-type="genus" reg="Glauconycteris">Glauconycteris</tp:taxon-name-part></tp:taxon-name></italic> known from Cameroon. Species order follows Table <xref ref-type="table" rid="T1">1</xref>. Triangles signify new data records; circles are for previous records published in <xref ref-type="bibr" rid="B63">Monadjem et al. (2024)</xref>. Base map downloaded from <ext-link xmlns:xlink="http://www.w3.org/1999/xlink" xlink:href="https://www.freeworldmaps.net/africa/cameroon/map.html" ext-link-type="uri" xlink:type="simple">https://www.freeworldmaps.net/africa/cameroon/map.html</ext-link>.</p></caption><graphic xmlns:xlink="http://www.w3.org/1999/xlink" xlink:href="zookeys-1282-161_article-183038__-g011.jpg" id="oo_1678579.jpg" position="float" orientation="portrait" xlink:type="simple"><uri content-type="original_file" xlink:type="simple">https://binary.pensoft.net/fig/1678579</uri></graphic></fig><table-wrap id="T1" position="float" orientation="portrait"><label>Table 1.</label><caption><p>Character matrix of all <italic><tp:taxon-name><tp:taxon-name-part taxon-name-part-type="genus" reg="Glauconycteris">Glauconycteris</tp:taxon-name-part></tp:taxon-name></italic> species, arranged in descending order of greatest skull length (<abbrev xmlns:xlink="http://www.w3.org/1999/xlink" xlink:title="greatest skull length" xlink:type="simple">GSL</abbrev>). Measurements from <xref ref-type="bibr" rid="B25">Happold and Happold (2013)</xref>, <xref ref-type="bibr" rid="B29">Hassanin et al. (2018)</xref> and this study. Number of localities in Africa and Cameroon based on <xref ref-type="bibr" rid="B63">Monadjem et al. (2024)</xref>, <xref ref-type="bibr" rid="B85">Torrent et al. (2025a)</xref>, and this study.</p></caption><table><tbody><tr><th rowspan="1" colspan="1">Species (IUCN status) Number of localities in Africa/Cameroon Key characters</th><th rowspan="1" colspan="1"><abbrev xmlns:xlink="http://www.w3.org/1999/xlink" xlink:title="forearm length" xlink:type="simple">FA</abbrev>, <abbrev xmlns:xlink="http://www.w3.org/1999/xlink" xlink:title="greatest skull length" xlink:type="simple">GSL</abbrev>, C-M<sup>3</sup> measurements (mm)</th><th rowspan="1" colspan="1">Wings and uropatagium colour and reticulation. Pelage colour</th><th rowspan="1" colspan="1">Ear shape; tragus shape. Baculum shape</th><th rowspan="1" colspan="1">Dorsal profile of skull; upper inner incisor (I<sup>2</sup>)</th></tr><tr><td rowspan="1" colspan="1"><italic><tp:taxon-name><tp:taxon-name-part taxon-name-part-type="genus" reg="Glauconycteris">G.</tp:taxon-name-part> <tp:taxon-name-part taxon-name-part-type="species" reg="superba">superba</tp:taxon-name-part></tp:taxon-name></italic> (<abbrev xmlns:xlink="http://www.w3.org/1999/xlink" xlink:title="Least Concern" xlink:type="simple">LC</abbrev>) Locs: 8/1 (Fig. <xref ref-type="fig" rid="F11">11A</xref>). Pelage colour; size</td><td rowspan="1" colspan="1"><abbrev xmlns:xlink="http://www.w3.org/1999/xlink" xlink:title="forearm length" xlink:type="simple">FA</abbrev>: 45-48 <abbrev xmlns:xlink="http://www.w3.org/1999/xlink" xlink:title="greatest skull length" xlink:type="simple">GSL</abbrev>: 16.2–16.5 C-M<sup>3</sup>: 5.8–6.2</td><td rowspan="1" colspan="1">Wings dark, not reticulated. Pelage black with creamy-white patches and stripes (Fig. <xref ref-type="fig" rid="F8">8A</xref>)</td><td rowspan="1" colspan="1">Ears subrectangular; tragi broad, rounded (Fig. <xref ref-type="fig" rid="F4">4A</xref>). Baculum: inverted U-shape (Fig. <xref ref-type="fig" rid="F5">5A</xref>)</td><td rowspan="1" colspan="1">Profile strongly concave (Fig. <xref ref-type="fig" rid="F10">10A</xref>). I<sup>2</sup> unicuspid</td></tr><tr><td rowspan="1" colspan="1"><italic><tp:taxon-name><tp:taxon-name-part taxon-name-part-type="genus" reg="Glauconycteris">G.</tp:taxon-name-part> <tp:taxon-name-part taxon-name-part-type="species" reg="gleni">gleni</tp:taxon-name-part></tp:taxon-name></italic> (<abbrev xmlns:xlink="http://www.w3.org/1999/xlink" xlink:title="Data Deficient" xlink:type="simple">DD</abbrev>) Locs: 4/2 (Fig. <xref ref-type="fig" rid="F11">11A</xref>). Pelage, wing, and ear colour</td><td rowspan="1" colspan="1"><abbrev xmlns:xlink="http://www.w3.org/1999/xlink" xlink:title="forearm length" xlink:type="simple">FA</abbrev>: 38-42 <abbrev xmlns:xlink="http://www.w3.org/1999/xlink" xlink:title="greatest skull length" xlink:type="simple">GSL</abbrev>: 13.9–14.6 C-M<sup>3</sup>: 4.5–4.9</td><td rowspan="1" colspan="1">Wings pale; uropatagium reticulated. Pelage pale greyish fawn above, white below (Fig. <xref ref-type="fig" rid="F8">8B</xref>)</td><td rowspan="1" colspan="1">Ears subrectangular with pronounced margins; tragi broad, rounded (Fig. <xref ref-type="fig" rid="F4">4B</xref>). Baculum: arrowhead, basal lobes deflected downwards (Fig. <xref ref-type="fig" rid="F5">5B</xref>)</td><td rowspan="1" colspan="1">Profile weakly concave (Fig. <xref ref-type="fig" rid="F10">10B</xref>). I<sup>2</sup> weakly bicuspid/ unicuspid</td></tr><tr><td rowspan="1" colspan="1"><italic><tp:taxon-name><tp:taxon-name-part taxon-name-part-type="genus" reg="Glauconycteris">G.</tp:taxon-name-part> <tp:taxon-name-part taxon-name-part-type="species" reg="variegata">variegata</tp:taxon-name-part></tp:taxon-name></italic> (<abbrev xmlns:xlink="http://www.w3.org/1999/xlink" xlink:title="Least Concern" xlink:type="simple">LC</abbrev>) Locs: 113/3 (Fig. <xref ref-type="fig" rid="F11">11A</xref>). Wing reticulation; pelage colour</td><td rowspan="1" colspan="1"><abbrev xmlns:xlink="http://www.w3.org/1999/xlink" xlink:title="forearm length" xlink:type="simple">FA</abbrev>: 38-45 <abbrev xmlns:xlink="http://www.w3.org/1999/xlink" xlink:title="greatest skull length" xlink:type="simple">GSL</abbrev>: 13.6–14.5 C-M<sup>3</sup>: 4.7–5.2</td><td rowspan="1" colspan="1">Wings pale, heavily reticulated (Fig. <xref ref-type="fig" rid="F8">8C</xref>). Pelage creamy buff to yellowish fawn (Fig. <xref ref-type="fig" rid="F8">8C</xref>)</td><td rowspan="1" colspan="1">Ears rounded; tragi broad, rounded (Fig. <xref ref-type="fig" rid="F4">4C</xref>). Baculum: arrowhead, size varies (Fig. <xref ref-type="fig" rid="F5">5C</xref>)</td><td rowspan="1" colspan="1">Profile concave/weakly concave (Fig. <xref ref-type="fig" rid="F10">10C</xref>). I<sup>2</sup> unicuspid/ bicuspid</td></tr><tr><td rowspan="1" colspan="1"><italic><tp:taxon-name><tp:taxon-name-part taxon-name-part-type="genus" reg="Glauconycteris">G.</tp:taxon-name-part> <tp:taxon-name-part taxon-name-part-type="species" reg="machadoi">machadoi</tp:taxon-name-part></tp:taxon-name></italic> (<abbrev xmlns:xlink="http://www.w3.org/1999/xlink" xlink:title="Data Deficient" xlink:type="simple">DD</abbrev>) Locs: 1/0. Wing reticulation; pelage colour</td><td rowspan="1" colspan="1"><abbrev xmlns:xlink="http://www.w3.org/1999/xlink" xlink:title="forearm length" xlink:type="simple">FA</abbrev>: 46 <abbrev xmlns:xlink="http://www.w3.org/1999/xlink" xlink:title="greatest skull length" xlink:type="simple">GSL</abbrev>: 14.0 C-M<sup>3</sup>: 5.2</td><td rowspan="1" colspan="1">Wings dark brown, heavily reticulated. Pelage dark chestnut brown above, paler below</td><td rowspan="1" colspan="1">Ears rounded; tragi probably comparable to <italic><tp:taxon-name><tp:taxon-name-part taxon-name-part-type="genus" reg="Glauconycteris">G.</tp:taxon-name-part> <tp:taxon-name-part taxon-name-part-type="species" reg="variegata">variegata</tp:taxon-name-part></tp:taxon-name></italic>. Baculum not described</td><td rowspan="1" colspan="1">Profile weakly concave. I<sup>2</sup> unicuspid</td></tr><tr><td rowspan="1" colspan="1"><italic><tp:taxon-name><tp:taxon-name-part taxon-name-part-type="genus" reg="Glauconycteris">G.</tp:taxon-name-part> <tp:taxon-name-part taxon-name-part-type="species" reg="alboguttata">alboguttata</tp:taxon-name-part></tp:taxon-name></italic> (<abbrev xmlns:xlink="http://www.w3.org/1999/xlink" xlink:title="Least Concern" xlink:type="simple">LC</abbrev>) Locs: 16/6 (Fig. <xref ref-type="fig" rid="F11">11B</xref>). Ear shape; pelage colour</td><td rowspan="1" colspan="1"><abbrev xmlns:xlink="http://www.w3.org/1999/xlink" xlink:title="forearm length" xlink:type="simple">FA</abbrev>: 38-42 <abbrev xmlns:xlink="http://www.w3.org/1999/xlink" xlink:title="greatest skull length" xlink:type="simple">GSL</abbrev>: 13.0–13.5 C-M<sup>3</sup>: 4.4–4.7</td><td rowspan="1" colspan="1">Wings dark brown, not reticulated. Pelage dark brown above; pale shoulder spot and flank stripe (<xref ref-type="bibr" rid="B29">Hassanin et al. 2018</xref>: fig. 6)</td><td rowspan="1" colspan="1">Ears rounded (contrast to <italic><tp:taxon-name><tp:taxon-name-part taxon-name-part-type="genus" reg="Glauconycteris">G.</tp:taxon-name-part> <tp:taxon-name-part taxon-name-part-type="species" reg="egeria">egeria</tp:taxon-name-part></tp:taxon-name></italic>); tragi broad, rounded (Fig. <xref ref-type="fig" rid="F4">4D</xref>). Baculum not described</td><td rowspan="1" colspan="1">Profile slightly concave (Fig. <xref ref-type="fig" rid="F10">10D</xref>). I<sup>2</sup> bicuspid</td></tr><tr><td rowspan="1" colspan="1"><italic><tp:taxon-name><tp:taxon-name-part taxon-name-part-type="genus" reg="Glauconycteris">G.</tp:taxon-name-part> <tp:taxon-name-part taxon-name-part-type="species" reg="argentata">argentata</tp:taxon-name-part></tp:taxon-name></italic> (<abbrev xmlns:xlink="http://www.w3.org/1999/xlink" xlink:title="Least Concern" xlink:type="simple">LC</abbrev>) Locs: 63/13 (Fig. <xref ref-type="fig" rid="F11">11B</xref>). Pelage colour; size; baculum</td><td rowspan="1" colspan="1"><abbrev xmlns:xlink="http://www.w3.org/1999/xlink" xlink:title="forearm length" xlink:type="simple">FA</abbrev>: 39-44 <abbrev xmlns:xlink="http://www.w3.org/1999/xlink" xlink:title="greatest skull length" xlink:type="simple">GSL</abbrev>: 12.1–13.3 C-M<sup>3</sup>: 4.0–4.5</td><td rowspan="1" colspan="1">Wings pale, faintly reticulated (Fig. <xref ref-type="fig" rid="F8">8D</xref>). Pelage variable, pale fawn to grey-brown above and below; paler flank stripe usually present; no shoulder spot (Fig. <xref ref-type="fig" rid="F8">8D</xref>)</td><td rowspan="1" colspan="1">Ears rounded, pale; tragi broad, rounded (Fig. <xref ref-type="fig" rid="F4">4E</xref>). Baculum: arrowhead (Fig. <xref ref-type="fig" rid="F5">5D</xref>)</td><td rowspan="1" colspan="1">Profile weakly concave (Fig. <xref ref-type="fig" rid="F9">9A</xref>). I<sup>2</sup> unicuspid/ bicuspid</td></tr><tr><td rowspan="1" colspan="1"><italic><tp:taxon-name><tp:taxon-name-part taxon-name-part-type="genus" reg="Glauconycteris">G.</tp:taxon-name-part> <tp:taxon-name-part taxon-name-part-type="species" reg="kenyacola">kenyacola</tp:taxon-name-part></tp:taxon-name></italic> (<abbrev xmlns:xlink="http://www.w3.org/1999/xlink" xlink:title="Data Deficient" xlink:type="simple">DD</abbrev>) Locs: 1/0. Pelage colour</td><td rowspan="1" colspan="1"><abbrev xmlns:xlink="http://www.w3.org/1999/xlink" xlink:title="forearm length" xlink:type="simple">FA</abbrev>: 41 <abbrev xmlns:xlink="http://www.w3.org/1999/xlink" xlink:title="greatest skull length" xlink:type="simple">GSL</abbrev>: 12.8 C-M<sup>3</sup>: 4.2</td><td rowspan="1" colspan="1">Wings ochraceous buff, some reticulation. Pelage sepia-brown; whitish markings on nose and base of each ear</td><td rowspan="1" colspan="1">Ears rounded; tragi not described. Baculum not described</td><td rowspan="1" colspan="1">Profile weakly concave. I<sup>2</sup> unicuspid</td></tr><tr><td rowspan="1" colspan="1"><italic><tp:taxon-name><tp:taxon-name-part taxon-name-part-type="genus" reg="Glauconycteris">G.</tp:taxon-name-part> <tp:taxon-name-part taxon-name-part-type="species" reg="egeria">egeria</tp:taxon-name-part></tp:taxon-name></italic> (<abbrev xmlns:xlink="http://www.w3.org/1999/xlink" xlink:title="Data Deficient" xlink:type="simple">DD</abbrev>) Locs: 13/6 (Fig. <xref ref-type="fig" rid="F11">11C</xref>). Ear shape, colour; pelage colour</td><td rowspan="1" colspan="1"><abbrev xmlns:xlink="http://www.w3.org/1999/xlink" xlink:title="forearm length" xlink:type="simple">FA</abbrev>: 37-39 <abbrev xmlns:xlink="http://www.w3.org/1999/xlink" xlink:title="greatest skull length" xlink:type="simple">GSL</abbrev>: 12.0–13.0 C-M<sup>3</sup>: 4.1–4.5</td><td rowspan="1" colspan="1">Wings dark brown, not reticulated. Pelage dark brown/black; pale shoulder spot and flank stripe (<xref ref-type="bibr" rid="B29">Hassanin et al. 2018</xref>: fig. 6)</td><td rowspan="1" colspan="1">Ears subrectangular with pale border; tragi broad, rounded (Fig. <xref ref-type="fig" rid="F4">4F</xref>). Baculum not described</td><td rowspan="1" colspan="1">Profile concave/weakly concave (Fig. <xref ref-type="fig" rid="F9">9B</xref>). I<sup>2</sup> weakly bicuspid</td></tr><tr><td rowspan="1" colspan="1"><italic><tp:taxon-name><tp:taxon-name-part taxon-name-part-type="genus" reg="Glauconycteris">G.</tp:taxon-name-part> <tp:taxon-name-part taxon-name-part-type="species" reg="atra">atra</tp:taxon-name-part></tp:taxon-name></italic> (na) Locs: 3/0. Pelage colour; size</td><td rowspan="1" colspan="1"><abbrev xmlns:xlink="http://www.w3.org/1999/xlink" xlink:title="forearm length" xlink:type="simple">FA</abbrev>: 34.5–37.8 <abbrev xmlns:xlink="http://www.w3.org/1999/xlink" xlink:title="greatest skull length" xlink:type="simple">GSL</abbrev>: 12.1–12.6 C-M<sup>3</sup>: 4.2–4.5</td><td rowspan="1" colspan="1">Wings blackish brown, not reticulated. Pelage blackish brown; no pale shoulder spot or flank stripe.</td><td rowspan="1" colspan="1">Ears rounded; tragi straight/slightly concave anteriorly, convex posteriorly. Baculum not described</td><td rowspan="1" colspan="1">Profile concave. I<sup>2</sup> strongly bicuspid</td></tr><tr><td rowspan="1" colspan="1"><italic><tp:taxon-name><tp:taxon-name-part taxon-name-part-type="genus" reg="Glauconycteris">G.</tp:taxon-name-part> <tp:taxon-name-part taxon-name-part-type="species" reg="lobeke">lobeke</tp:taxon-name-part></tp:taxon-name></italic> sp. nov. (na) Locs: 4/2 (Fig. <xref ref-type="fig" rid="F11">11C</xref>). Pelage colour; skull profile; baculum</td><td rowspan="1" colspan="1"><abbrev xmlns:xlink="http://www.w3.org/1999/xlink" xlink:title="forearm length" xlink:type="simple">FA</abbrev>: 35.8, 35.9 <abbrev xmlns:xlink="http://www.w3.org/1999/xlink" xlink:title="greatest skull length" xlink:type="simple">GSL</abbrev>: 12.2, 12.3 C-M<sup>3</sup>: 4.2–4.3</td><td rowspan="1" colspan="1">Wings mid-brown, not reticulated. Pelage sepia/darker brown; pale shoulder spot; no flank stripe (Fig. <xref ref-type="fig" rid="F3">3A</xref>)</td><td rowspan="1" colspan="1">Ears rounded; tragus rounded (Fig. <xref ref-type="fig" rid="F4">4G</xref>). Baculum: inverted V -shape (Fig. <xref ref-type="fig" rid="F5">5E</xref>)</td><td rowspan="1" colspan="1">Profile strongly concave (Fig. <xref ref-type="fig" rid="F6">6A</xref>). I<sup>2</sup> bicuspid (Fig. <xref ref-type="fig" rid="F7">7A</xref>)</td></tr><tr><td rowspan="1" colspan="1"><italic><tp:taxon-name><tp:taxon-name-part taxon-name-part-type="genus" reg="Glauconycteris">G.</tp:taxon-name-part> <tp:taxon-name-part taxon-name-part-type="species" reg="curryae">curryae</tp:taxon-name-part></tp:taxon-name></italic> (<abbrev xmlns:xlink="http://www.w3.org/1999/xlink" xlink:title="Data Deficient" xlink:type="simple">DD</abbrev>) Locs: 18/7 (Fig. <xref ref-type="fig" rid="F11">11C</xref>). Pelage colour; skull profile; baculum</td><td rowspan="1" colspan="1"><abbrev xmlns:xlink="http://www.w3.org/1999/xlink" xlink:title="forearm length" xlink:type="simple">FA</abbrev>: 34-38 <abbrev xmlns:xlink="http://www.w3.org/1999/xlink" xlink:title="greatest skull length" xlink:type="simple">GSL</abbrev>: 11.7–12.3 C-M<sup>3</sup>: 4.0–4.2</td><td rowspan="1" colspan="1">Wings dark brown, not reticulated. Pelage orange/reddish brown above, slightly paler below; no shoulder spot or flank stripe (Fig. <xref ref-type="fig" rid="F8">8E</xref>)</td><td rowspan="1" colspan="1">Ears rounded; tragi almost straight (Fig. <xref ref-type="fig" rid="F4">4H</xref>). Baculum: inverted Y-shape (Fig. <xref ref-type="fig" rid="F5">5F</xref>)</td><td rowspan="1" colspan="1">Profile strongly concave (Fig. <xref ref-type="fig" rid="F9">9C</xref>). I<sup>2</sup> strongly bicuspid</td></tr><tr><td rowspan="1" colspan="1"><italic><tp:taxon-name><tp:taxon-name-part taxon-name-part-type="genus" reg="Glauconycteris">G.</tp:taxon-name-part> <tp:taxon-name-part taxon-name-part-type="species" reg="poensis">poensis</tp:taxon-name-part></tp:taxon-name></italic> (<abbrev xmlns:xlink="http://www.w3.org/1999/xlink" xlink:title="Least Concern" xlink:type="simple">LC</abbrev>) Locs: 65/2 (Fig. <xref ref-type="fig" rid="F11">11D</xref>). Pelage colour; skull profile</td><td rowspan="1" colspan="1"><abbrev xmlns:xlink="http://www.w3.org/1999/xlink" xlink:title="forearm length" xlink:type="simple">FA</abbrev>: 32-41 <abbrev xmlns:xlink="http://www.w3.org/1999/xlink" xlink:title="greatest skull length" xlink:type="simple">GSL</abbrev>: 10.8–13.0 C-M<sup>3</sup>: 4.0–4.8</td><td rowspan="1" colspan="1">Wings dark brown, faintly reticulated. Pelage greyish to brown (<xref ref-type="bibr" rid="B29">Hassanin et al. 2018</xref>: fig. 6); pale shoulder spot and flank stripe (either may be absent)</td><td rowspan="1" colspan="1">Ears rounded; tragi rounded (<xref ref-type="bibr" rid="B25">Happold and Happold 2013</xref>: fig. 124e). Baculum: inverted V-shape, variably developed (<xref ref-type="bibr" rid="B25">Happold and Happold 2013</xref>: fig. 128e, f)</td><td rowspan="1" colspan="1">Profile strongly concave (Fig. <xref ref-type="fig" rid="F9">9D</xref>). I<sup>2</sup> weakly bicuspid</td></tr><tr><td rowspan="1" colspan="1"><italic><tp:taxon-name><tp:taxon-name-part taxon-name-part-type="genus" reg="Glauconycteris">G.</tp:taxon-name-part> <tp:taxon-name-part taxon-name-part-type="species" reg="beatrix">beatrix</tp:taxon-name-part></tp:taxon-name></italic> (<abbrev xmlns:xlink="http://www.w3.org/1999/xlink" xlink:title="Least Concern" xlink:type="simple">LC</abbrev>) Locs: 40/7 (Fig. <xref ref-type="fig" rid="F11">11D</xref>). Pelage colour; skull profile; baculum</td><td rowspan="1" colspan="1"><abbrev xmlns:xlink="http://www.w3.org/1999/xlink" xlink:title="forearm length" xlink:type="simple">FA</abbrev>: 35-42 <abbrev xmlns:xlink="http://www.w3.org/1999/xlink" xlink:title="greatest skull length" xlink:type="simple">GSL</abbrev>: 10.6–12.0 C-M<sup>3</sup>: 3.6–4.6</td><td rowspan="1" colspan="1">Wings dark brown, not reticulated. Pelage sepia to darker brown; usually faint white shoulder spot; no flank stripe (Fig. <xref ref-type="fig" rid="F3">3B</xref>)</td><td rowspan="1" colspan="1">Ears rounded; tragi straight anteriorly (Fig. <xref ref-type="fig" rid="F4">4I</xref>). Baculum: inverted V-shape (Fig. <xref ref-type="fig" rid="F5">5G</xref>)</td><td rowspan="1" colspan="1">Profile concave/weakly concave (Fig. <xref ref-type="fig" rid="F6">6B</xref>/C). I<sup>2</sup> strongly bicuspid (Fig. <xref ref-type="fig" rid="F7">7B</xref>)</td></tr><tr><td rowspan="1" colspan="1"><italic><tp:taxon-name><tp:taxon-name-part taxon-name-part-type="genus" reg="Glauconycteris">G.</tp:taxon-name-part> <tp:taxon-name-part taxon-name-part-type="species" reg="humeralis">humeralis</tp:taxon-name-part></tp:taxon-name></italic> (<abbrev xmlns:xlink="http://www.w3.org/1999/xlink" xlink:title="Data Deficient" xlink:type="simple">DD</abbrev>) Locs: 16/0. Pelage colour; skull profile; baculum</td><td rowspan="1" colspan="1"><abbrev xmlns:xlink="http://www.w3.org/1999/xlink" xlink:title="forearm length" xlink:type="simple">FA</abbrev>: 35-41 <abbrev xmlns:xlink="http://www.w3.org/1999/xlink" xlink:title="greatest skull length" xlink:type="simple">GSL</abbrev>: 10.8–12.0 C-M<sup>3</sup>: 3.6–4.2</td><td rowspan="1" colspan="1">Wings dark brown, not reticulated. Pelage dark sepia brown; conspicuous pale shoulder spot; no flank stripe</td><td rowspan="1" colspan="1">Ears rounded; tragi straight to slightly convex anteriorly (Fig. <xref ref-type="fig" rid="F4">4J</xref>). Baculum: peg-shaped (<xref ref-type="bibr" rid="B25">Happold and Happold 2013</xref>: fig. 128d) but V-shaped in Fig. <xref ref-type="fig" rid="F5">5H</xref> - see text</td><td rowspan="1" colspan="1">Profile concave/strongly concave (Fig. <xref ref-type="fig" rid="F6">6D</xref>). I<sup>2</sup> strongly bicuspid (Fig. <xref ref-type="fig" rid="F7">7C</xref>)</td></tr><tr><td rowspan="1" colspan="1"><italic><tp:taxon-name><tp:taxon-name-part taxon-name-part-type="genus" reg="Glauconycteris">G.</tp:taxon-name-part> <tp:taxon-name-part taxon-name-part-type="species" reg="baka">baka</tp:taxon-name-part></tp:taxon-name></italic> sp. nov. (na) Locs: 4/1. (Fig. <xref ref-type="fig" rid="F11">11D</xref>). Pelage colour; skull profile; baculum</td><td rowspan="1" colspan="1"><abbrev xmlns:xlink="http://www.w3.org/1999/xlink" xlink:title="forearm length" xlink:type="simple">FA</abbrev>: 34.2 <abbrev xmlns:xlink="http://www.w3.org/1999/xlink" xlink:title="greatest skull length" xlink:type="simple">GSL</abbrev>: 10.7 C-M<sup>3</sup>: 3.7</td><td rowspan="1" colspan="1">Wings dark brown/ black, not reticulated. Pelage dark brown; pale shoulder spot; no flank stripe (Fig. <xref ref-type="fig" rid="F3">3C</xref>)</td><td rowspan="1" colspan="1">Ears rounded; tragi narrow, anterior straight anteriorly (Fig. <xref ref-type="fig" rid="F4">4K</xref>). Baculum: inverted Y-shape, expanded basal lobes (Fig. <xref ref-type="fig" rid="F5">5I</xref>)</td><td rowspan="1" colspan="1">Profile slightly concave (Fig. <xref ref-type="fig" rid="F6">6E</xref>). I<sup>2</sup> bicuspid (Fig. <xref ref-type="fig" rid="F7">7D</xref>)</td></tr></tbody></table></table-wrap><table-wrap id="T2" position="float" orientation="portrait"><label>Table 2.</label><caption><p>External measurements (mm) and proportions (%) of <italic><tp:taxon-name><tp:taxon-name-part taxon-name-part-type="genus" reg="Glauconycteris">Glauconycteris</tp:taxon-name-part></tp:taxon-name></italic> collected for this study, together with the holotype of <italic><tp:taxon-name><tp:taxon-name-part taxon-name-part-type="genus" reg="Glauconycteris">G.</tp:taxon-name-part> <tp:taxon-name-part taxon-name-part-type="species" reg="beatrix">beatrix</tp:taxon-name-part></tp:taxon-name></italic> and two additional comparative specimens of <italic><tp:taxon-name><tp:taxon-name-part taxon-name-part-type="genus" reg="Glauconycteris">G.</tp:taxon-name-part> <tp:taxon-name-part taxon-name-part-type="species" reg="beatrix">beatrix</tp:taxon-name-part></tp:taxon-name></italic> and <italic><tp:taxon-name><tp:taxon-name-part taxon-name-part-type="genus" reg="Glauconycteris">G.</tp:taxon-name-part> <tp:taxon-name-part taxon-name-part-type="species" reg="humeralis">humeralis</tp:taxon-name-part></tp:taxon-name></italic>. Species order follows Table <xref ref-type="table" rid="T1">1</xref>. Measurements are defined in Materials and methods.</p></caption><table><tbody><tr><th rowspan="1" colspan="1">Species, sex, ID</th><th rowspan="1" colspan="1">
                      <abbrev xmlns:xlink="http://www.w3.org/1999/xlink" xlink:title="forearm length" xlink:type="simple">FA</abbrev>
                    </th><th rowspan="1" colspan="1">
                      <abbrev xmlns:xlink="http://www.w3.org/1999/xlink" xlink:title="tibia length" xlink:type="simple">TIB</abbrev>
                    </th><th rowspan="1" colspan="1">
                      <abbrev xmlns:xlink="http://www.w3.org/1999/xlink" xlink:title="foot length" xlink:type="simple">HF</abbrev>
                    </th><th rowspan="1" colspan="1">
                      <abbrev xmlns:xlink="http://www.w3.org/1999/xlink" xlink:title="ear length" xlink:type="simple">E</abbrev>
                    </th><th rowspan="1" colspan="1">
                      <abbrev xmlns:xlink="http://www.w3.org/1999/xlink" xlink:title="length fifth metacarpals" xlink:type="simple">5 Met</abbrev>
                    </th><th rowspan="1" colspan="1">
                      <abbrev xmlns:xlink="http://www.w3.org/1999/xlink" xlink:title="length of first phalanges of the fifth digit" xlink:type="simple">1P5D</abbrev>
                    </th><th rowspan="1" colspan="1">
                      <abbrev xmlns:xlink="http://www.w3.org/1999/xlink" xlink:title="length of second phalanges of the fifth digit" xlink:type="simple">2P5D</abbrev>
                    </th><th rowspan="1" colspan="1">
                      <abbrev xmlns:xlink="http://www.w3.org/1999/xlink" xlink:title="length fourth metacarpals" xlink:type="simple">4 Met</abbrev>
                    </th><th rowspan="1" colspan="1">
                      <abbrev xmlns:xlink="http://www.w3.org/1999/xlink" xlink:title="length third metacarpals" xlink:type="simple">3 Met</abbrev>
                    </th><th rowspan="1" colspan="1">
                      <abbrev xmlns:xlink="http://www.w3.org/1999/xlink" xlink:title="length of first phalanges of the third digit" xlink:type="simple">1P3D</abbrev>
                    </th><th rowspan="1" colspan="1">
                      <abbrev xmlns:xlink="http://www.w3.org/1999/xlink" xlink:title="length second phalanges of the third digit" xlink:type="simple">2P3D</abbrev>
                    </th><th rowspan="1" colspan="1"><abbrev xmlns:xlink="http://www.w3.org/1999/xlink" xlink:title="length second phalanges of the third digit" xlink:type="simple">2P3D</abbrev>/<abbrev xmlns:xlink="http://www.w3.org/1999/xlink" xlink:title="length of first phalanges of the third digit" xlink:type="simple">1P3D</abbrev> × 100 (%)</th><th rowspan="1" colspan="1">
                      <abbrev xmlns:xlink="http://www.w3.org/1999/xlink" xlink:title="greatest length of baculum" xlink:type="simple">GLB</abbrev>
                    </th></tr><tr><td rowspan="1" colspan="1"><italic><tp:taxon-name><tp:taxon-name-part taxon-name-part-type="genus" reg="Glauconycteris">G.</tp:taxon-name-part> <tp:taxon-name-part taxon-name-part-type="species" reg="superba">superba</tp:taxon-name-part></tp:taxon-name></italic> ♂ Mes 26</td><td rowspan="1" colspan="1">46.0</td><td rowspan="1" colspan="1">18.6</td><td rowspan="1" colspan="1">10.2</td><td rowspan="1" colspan="1">13.6</td><td rowspan="1" colspan="1">38.2</td><td rowspan="1" colspan="1">8.5</td><td rowspan="1" colspan="1">7.6</td><td rowspan="1" colspan="1">42.1</td><td rowspan="1" colspan="1">42.6</td><td rowspan="1" colspan="1">20.3</td><td rowspan="1" colspan="1">25.2</td><td rowspan="1" colspan="1">124.0</td><td rowspan="1" colspan="1">1.11</td></tr><tr><td rowspan="1" colspan="1"><italic><tp:taxon-name><tp:taxon-name-part taxon-name-part-type="genus" reg="Glauconycteris">G.</tp:taxon-name-part> <tp:taxon-name-part taxon-name-part-type="species" reg="gleni">gleni</tp:taxon-name-part></tp:taxon-name></italic> ♂ AD.2024.22.05.222</td><td rowspan="1" colspan="1">41.9</td><td rowspan="1" colspan="1">14.9</td><td rowspan="1" colspan="1">7.3</td><td rowspan="1" colspan="1">12.2</td><td rowspan="1" colspan="1">37.0</td><td rowspan="1" colspan="1">8.3</td><td rowspan="1" colspan="1">8.4</td><td rowspan="1" colspan="1">38.6</td><td rowspan="1" colspan="1">41.6</td><td rowspan="1" colspan="1">16.0</td><td rowspan="1" colspan="1">24.0</td><td rowspan="1" colspan="1">150.4</td><td rowspan="1" colspan="1">0.89</td></tr><tr><td rowspan="1" colspan="1"><italic><tp:taxon-name><tp:taxon-name-part taxon-name-part-type="genus" reg="Glauconycteris">G.</tp:taxon-name-part> <tp:taxon-name-part taxon-name-part-type="species" reg="variegata">variegata</tp:taxon-name-part></tp:taxon-name></italic> ♂ AD.2024.Z73</td><td rowspan="1" colspan="1">41.2</td><td rowspan="1" colspan="1">19.1</td><td rowspan="1" colspan="1">6.8</td><td rowspan="1" colspan="1">13.8</td><td rowspan="1" colspan="1">38.1</td><td rowspan="1" colspan="1">7.8</td><td rowspan="1" colspan="1">8.7</td><td rowspan="1" colspan="1">36.1</td><td rowspan="1" colspan="1">36.9</td><td rowspan="1" colspan="1">15.3</td><td rowspan="1" colspan="1">20.6</td><td rowspan="1" colspan="1">134.6</td><td rowspan="1" colspan="1">1.51</td></tr><tr><td rowspan="1" colspan="1"><italic><tp:taxon-name><tp:taxon-name-part taxon-name-part-type="genus" reg="Glauconycteris">G.</tp:taxon-name-part> <tp:taxon-name-part taxon-name-part-type="species" reg="argentata">argentata</tp:taxon-name-part></tp:taxon-name></italic> ♂ MAN.177</td><td rowspan="1" colspan="1">42.2</td><td rowspan="1" colspan="1">18.2</td><td rowspan="1" colspan="1">5.0</td><td rowspan="1" colspan="1">11.0</td><td rowspan="1" colspan="1">36.2</td><td rowspan="1" colspan="1">9.4</td><td rowspan="1" colspan="1">7.3</td><td rowspan="1" colspan="1">40.5</td><td rowspan="1" colspan="1">43.1</td><td rowspan="1" colspan="1">14.6</td><td rowspan="1" colspan="1">27.0</td><td rowspan="1" colspan="1">185.4</td><td rowspan="1" colspan="1">0.87</td></tr><tr><td rowspan="1" colspan="1"><italic><tp:taxon-name><tp:taxon-name-part taxon-name-part-type="genus" reg="Glauconycteris">G.</tp:taxon-name-part> <tp:taxon-name-part taxon-name-part-type="species" reg="egeria">egeria</tp:taxon-name-part></tp:taxon-name></italic> ♀ Mes 38</td><td rowspan="1" colspan="1">40.0</td><td rowspan="1" colspan="1">17.4</td><td rowspan="1" colspan="1">8.5</td><td rowspan="1" colspan="1">11.9</td><td rowspan="1" colspan="1">35.6</td><td rowspan="1" colspan="1">7.9</td><td rowspan="1" colspan="1">8.4</td><td rowspan="1" colspan="1">37.3</td><td rowspan="1" colspan="1">39.6</td><td rowspan="1" colspan="1">14.7</td><td rowspan="1" colspan="1">27.2</td><td rowspan="1" colspan="1">184.6</td><td rowspan="1" colspan="1">×</td></tr><tr><td rowspan="1" colspan="1"><italic><tp:taxon-name><tp:taxon-name-part taxon-name-part-type="genus" reg="Glauconycteris">G.</tp:taxon-name-part> <tp:taxon-name-part taxon-name-part-type="species" reg="curryae">curryae</tp:taxon-name-part></tp:taxon-name></italic> ♂ AD.2023.11.25.181</td><td rowspan="1" colspan="1">35.1</td><td rowspan="1" colspan="1">14.8</td><td rowspan="1" colspan="1">6.3</td><td rowspan="1" colspan="1">9.4</td><td rowspan="1" colspan="1">31.3</td><td rowspan="1" colspan="1">8.7</td><td rowspan="1" colspan="1">6.9</td><td rowspan="1" colspan="1">33.4</td><td rowspan="1" colspan="1">35.8</td><td rowspan="1" colspan="1">14.6</td><td rowspan="1" colspan="1">21.1</td><td rowspan="1" colspan="1">144.5</td><td rowspan="1" colspan="1">0.55</td></tr><tr><td rowspan="1" colspan="1"><italic><tp:taxon-name><tp:taxon-name-part taxon-name-part-type="genus" reg="Glauconycteris">G.</tp:taxon-name-part> <tp:taxon-name-part taxon-name-part-type="species" reg="curryae">curryae</tp:taxon-name-part></tp:taxon-name></italic> ♀ AD.2023.11.28.196</td><td rowspan="1" colspan="1">37.9</td><td rowspan="1" colspan="1">15.7</td><td rowspan="1" colspan="1">5.5</td><td rowspan="1" colspan="1">12.3</td><td rowspan="1" colspan="1">33.1</td><td rowspan="1" colspan="1">8.9</td><td rowspan="1" colspan="1">7.7</td><td rowspan="1" colspan="1">35.8</td><td rowspan="1" colspan="1">37.6</td><td rowspan="1" colspan="1">14.0</td><td rowspan="1" colspan="1">19.0</td><td rowspan="1" colspan="1">135.7</td><td rowspan="1" colspan="1">×</td></tr><tr><td rowspan="1" colspan="1"><italic><tp:taxon-name><tp:taxon-name-part taxon-name-part-type="genus" reg="Glauconycteris">G.</tp:taxon-name-part> <tp:taxon-name-part taxon-name-part-type="species" reg="lobeke">lobeke</tp:taxon-name-part></tp:taxon-name></italic> sp. nov. (holotype) ♂ AD.2023.11.19.151</td><td rowspan="1" colspan="1">35.8</td><td rowspan="1" colspan="1">17.5</td><td rowspan="1" colspan="1">7.2</td><td rowspan="1" colspan="1">7.5</td><td rowspan="1" colspan="1">31.5</td><td rowspan="1" colspan="1">8.0</td><td rowspan="1" colspan="1">7.0</td><td rowspan="1" colspan="1">33.8</td><td rowspan="1" colspan="1">34.0</td><td rowspan="1" colspan="1">12.3</td><td rowspan="1" colspan="1">22.1</td><td rowspan="1" colspan="1">179.7</td><td rowspan="1" colspan="1">0.66</td></tr><tr><td rowspan="1" colspan="1"><italic><tp:taxon-name><tp:taxon-name-part taxon-name-part-type="genus" reg="Glauconycteris">G.</tp:taxon-name-part> <tp:taxon-name-part taxon-name-part-type="species" reg="lobeke">lobeke</tp:taxon-name-part></tp:taxon-name></italic> sp.nov. (paratype) ♀ AD.2024.22.05.215</td><td rowspan="1" colspan="1">35.9</td><td rowspan="1" colspan="1">14.8</td><td rowspan="1" colspan="1">6.4</td><td rowspan="1" colspan="1">9.8</td><td rowspan="1" colspan="1">31.5</td><td rowspan="1" colspan="1">8.5</td><td rowspan="1" colspan="1">6.7</td><td rowspan="1" colspan="1">34.4</td><td rowspan="1" colspan="1">36.1</td><td rowspan="1" colspan="1">12.6</td><td rowspan="1" colspan="1">21.2</td><td rowspan="1" colspan="1">168.3</td><td rowspan="1" colspan="1">×</td></tr><tr><td rowspan="1" colspan="1"><italic><tp:taxon-name><tp:taxon-name-part taxon-name-part-type="genus" reg="Glauconycteris">G.</tp:taxon-name-part> <tp:taxon-name-part taxon-name-part-type="species" reg="beatrix">beatrix</tp:taxon-name-part></tp:taxon-name></italic> ♂ AD.2023.11.25.182</td><td rowspan="1" colspan="1">36.3</td><td rowspan="1" colspan="1">18.4</td><td rowspan="1" colspan="1">6.0</td><td rowspan="1" colspan="1">9.2</td><td rowspan="1" colspan="1">30.8</td><td rowspan="1" colspan="1">8.6</td><td rowspan="1" colspan="1">8.2</td><td rowspan="1" colspan="1">33.5</td><td rowspan="1" colspan="1">37.0</td><td rowspan="1" colspan="1">12.1</td><td rowspan="1" colspan="1">21.6</td><td rowspan="1" colspan="1">178.5</td><td rowspan="1" colspan="1">0.57</td></tr><tr><td rowspan="1" colspan="1"><italic><tp:taxon-name><tp:taxon-name-part taxon-name-part-type="genus" reg="Glauconycteris">G.</tp:taxon-name-part> <tp:taxon-name-part taxon-name-part-type="species" reg="beatrix">beatrix</tp:taxon-name-part></tp:taxon-name></italic> (holotype) ♀ <abbrev xmlns:xlink="http://www.w3.org/1999/xlink" content-type="institution" xlink:title="Natural History Museum, UK" xlink:type="simple">NHMUK</abbrev> 96.5.4.19</td><td rowspan="1" colspan="1">39.2</td><td rowspan="1" colspan="1">19.2</td><td rowspan="1" colspan="1">6.4</td><td rowspan="1" colspan="1">×</td><td rowspan="1" colspan="1">35.6</td><td rowspan="1" colspan="1">8.9</td><td rowspan="1" colspan="1">8.3</td><td rowspan="1" colspan="1">36.9</td><td rowspan="1" colspan="1">39.7</td><td rowspan="1" colspan="1">13.2</td><td rowspan="1" colspan="1">23.8</td><td rowspan="1" colspan="1">180.1</td><td rowspan="1" colspan="1">×</td></tr><tr><td rowspan="1" colspan="1"><italic><tp:taxon-name><tp:taxon-name-part taxon-name-part-type="genus" reg="Glauconycteris">G.</tp:taxon-name-part> <tp:taxon-name-part taxon-name-part-type="species" reg="beatrix">beatrix</tp:taxon-name-part></tp:taxon-name></italic> ♀ HZM.1.40181</td><td rowspan="1" colspan="1">41.0</td><td rowspan="1" colspan="1">21.4</td><td rowspan="1" colspan="1">6.6</td><td rowspan="1" colspan="1">×</td><td rowspan="1" colspan="1">37.6</td><td rowspan="1" colspan="1">9.8</td><td rowspan="1" colspan="1">8.5</td><td rowspan="1" colspan="1">40.0</td><td rowspan="1" colspan="1">43.1</td><td rowspan="1" colspan="1">13.9</td><td rowspan="1" colspan="1">24.7</td><td rowspan="1" colspan="1">177.6</td><td rowspan="1" colspan="1">×</td></tr><tr><td rowspan="1" colspan="1"><italic><tp:taxon-name><tp:taxon-name-part taxon-name-part-type="genus" reg="Glauconycteris">G.</tp:taxon-name-part> <tp:taxon-name-part taxon-name-part-type="species" reg="humeralis">humeralis</tp:taxon-name-part></tp:taxon-name></italic> ♂ HZM.1.8023</td><td rowspan="1" colspan="1">36.6</td><td rowspan="1" colspan="1">18.7</td><td rowspan="1" colspan="1">7.0</td><td rowspan="1" colspan="1">×</td><td rowspan="1" colspan="1">33.4</td><td rowspan="1" colspan="1">9.8</td><td rowspan="1" colspan="1">7.1</td><td rowspan="1" colspan="1">35.5</td><td rowspan="1" colspan="1">36.7</td><td rowspan="1" colspan="1">13.9</td><td rowspan="1" colspan="1">19.6</td><td rowspan="1" colspan="1">141.1</td><td rowspan="1" colspan="1">0.60</td></tr><tr><td rowspan="1" colspan="1"><italic><tp:taxon-name><tp:taxon-name-part taxon-name-part-type="genus" reg="Glauconycteris">G.</tp:taxon-name-part> <tp:taxon-name-part taxon-name-part-type="species" reg="baka">baka</tp:taxon-name-part></tp:taxon-name></italic> sp.nov. (holotype) ♂ AD.2023.07.18.18</td><td rowspan="1" colspan="1">34.2</td><td rowspan="1" colspan="1">15.6</td><td rowspan="1" colspan="1">5.4</td><td rowspan="1" colspan="1">10.1</td><td rowspan="1" colspan="1">30.8</td><td rowspan="1" colspan="1">9.3</td><td rowspan="1" colspan="1">8.5</td><td rowspan="1" colspan="1">32.9</td><td rowspan="1" colspan="1">35.5</td><td rowspan="1" colspan="1">12.1</td><td rowspan="1" colspan="1">22.4</td><td rowspan="1" colspan="1">185.1</td><td rowspan="1" colspan="1">0.74</td></tr></tbody></table></table-wrap><table-wrap id="T3" position="float" orientation="portrait"><label>Table 3</label><caption><p>Cranial measurements (mm) and proportions (%) of <italic><tp:taxon-name><tp:taxon-name-part taxon-name-part-type="genus" reg="Glauconycteris">Glauconycteris</tp:taxon-name-part></tp:taxon-name></italic> collected for this study, together with the holotype of <italic><tp:taxon-name><tp:taxon-name-part taxon-name-part-type="genus" reg="Glauconycteris">G.</tp:taxon-name-part> <tp:taxon-name-part taxon-name-part-type="species" reg="beatrix">beatrix</tp:taxon-name-part></tp:taxon-name></italic> and two additional comparative specimens of <italic><tp:taxon-name><tp:taxon-name-part taxon-name-part-type="genus" reg="Glauconycteris">G.</tp:taxon-name-part> <tp:taxon-name-part taxon-name-part-type="species" reg="beatrix">beatrix</tp:taxon-name-part></tp:taxon-name></italic> and <italic><tp:taxon-name><tp:taxon-name-part taxon-name-part-type="genus" reg="Glauconycteris">G.</tp:taxon-name-part> <tp:taxon-name-part taxon-name-part-type="species" reg="humeralis">humeralis</tp:taxon-name-part></tp:taxon-name></italic>. Species order follows Table <xref ref-type="table" rid="T1">1</xref>. Measurements are listed in Materials and methods.</p></caption><table><tbody><tr><th rowspan="1" colspan="1">Species, sex, ID</th><th rowspan="1" colspan="1">
                      <abbrev xmlns:xlink="http://www.w3.org/1999/xlink" xlink:title="greatest skull length" xlink:type="simple">GSL</abbrev>
                    </th><th rowspan="1" colspan="1">
                      <abbrev xmlns:xlink="http://www.w3.org/1999/xlink" xlink:title="condylo-canine length" xlink:type="simple">CCL</abbrev>
                    </th><th rowspan="1" colspan="1">
                      <abbrev xmlns:xlink="http://www.w3.org/1999/xlink" xlink:title="zygomatic breadth" xlink:type="simple">ZB</abbrev>
                    </th><th rowspan="1" colspan="1">BB</th><th rowspan="1" colspan="1">
                      <abbrev xmlns:xlink="http://www.w3.org/1999/xlink" xlink:title="postorbital constriction" xlink:type="simple">PC</abbrev>
                    </th><th rowspan="1" colspan="1"><abbrev xmlns:xlink="http://www.w3.org/1999/xlink" xlink:title="postorbital constriction" xlink:type="simple">PC</abbrev>/<abbrev xmlns:xlink="http://www.w3.org/1999/xlink" xlink:title="greatest skull length" xlink:type="simple">GSL</abbrev> × 100 (%)</th><th rowspan="1" colspan="1">
                      <abbrev xmlns:xlink="http://www.w3.org/1999/xlink" xlink:title="braincase height" xlink:type="simple">BH</abbrev>
                    </th><th rowspan="1" colspan="1"><abbrev xmlns:xlink="http://www.w3.org/1999/xlink" xlink:title="braincase height" xlink:type="simple">BH</abbrev>/<abbrev xmlns:xlink="http://www.w3.org/1999/xlink" xlink:title="greatest skull length" xlink:type="simple">GSL</abbrev> × 100 (%)</th><th rowspan="1" colspan="1">
                      <abbrev xmlns:xlink="http://www.w3.org/1999/xlink" xlink:title="mastoid breadth" xlink:type="simple">MB</abbrev>
                    </th><th rowspan="1" colspan="1">C-M<sup>3</sup></th><th rowspan="1" colspan="1">M<sup>3-</sup>M<sup>3</sup></th><th rowspan="1" colspan="1">c-m<sub>3</sub></th><th rowspan="1" colspan="1">
                      <abbrev xmlns:xlink="http://www.w3.org/1999/xlink" xlink:title="mandible length" xlink:type="simple">MAND</abbrev>
                    </th></tr><tr><td rowspan="1" colspan="1"><italic><tp:taxon-name><tp:taxon-name-part taxon-name-part-type="genus" reg="Glauconycteris">G.</tp:taxon-name-part> <tp:taxon-name-part taxon-name-part-type="species" reg="superba">superba</tp:taxon-name-part></tp:taxon-name></italic> ♂ Mes 26</td><td rowspan="1" colspan="1">16.40</td><td rowspan="1" colspan="1">15.41</td><td rowspan="1" colspan="1">11.40</td><td rowspan="1" colspan="1">8.63</td><td rowspan="1" colspan="1">4.78</td><td rowspan="1" colspan="1">29.1</td><td rowspan="1" colspan="1">7.14</td><td rowspan="1" colspan="1">43.5</td><td rowspan="1" colspan="1">9.53</td><td rowspan="1" colspan="1">5.64</td><td rowspan="1" colspan="1">7.80</td><td rowspan="1" colspan="1">6.30</td><td rowspan="1" colspan="1">12.05</td></tr><tr><td rowspan="1" colspan="1"><italic><tp:taxon-name><tp:taxon-name-part taxon-name-part-type="genus" reg="Glauconycteris">G.</tp:taxon-name-part> <tp:taxon-name-part taxon-name-part-type="species" reg="gleni">gleni</tp:taxon-name-part></tp:taxon-name></italic> ♂ AD.2024.22.05.222</td><td rowspan="1" colspan="1">13.84</td><td rowspan="1" colspan="1">13.27</td><td rowspan="1" colspan="1">9.43</td><td rowspan="1" colspan="1">7.78</td><td rowspan="1" colspan="1">4.50</td><td rowspan="1" colspan="1">32.5</td><td rowspan="1" colspan="1">5.71</td><td rowspan="1" colspan="1">41.3</td><td rowspan="1" colspan="1">8.61</td><td rowspan="1" colspan="1">4.67</td><td rowspan="1" colspan="1">5.89</td><td rowspan="1" colspan="1">5.05</td><td rowspan="1" colspan="1">9.85</td></tr><tr><td rowspan="1" colspan="1"><italic><tp:taxon-name><tp:taxon-name-part taxon-name-part-type="genus" reg="Glauconycteris">G.</tp:taxon-name-part> <tp:taxon-name-part taxon-name-part-type="species" reg="argentata">argentata</tp:taxon-name-part></tp:taxon-name></italic> ♂ MAN.177</td><td rowspan="1" colspan="1">12.27</td><td rowspan="1" colspan="1">11.59</td><td rowspan="1" colspan="1">8.94</td><td rowspan="1" colspan="1">7.27</td><td rowspan="1" colspan="1">5.04</td><td rowspan="1" colspan="1">41.1</td><td rowspan="1" colspan="1">5.88</td><td rowspan="1" colspan="1">47.9</td><td rowspan="1" colspan="1">8.06</td><td rowspan="1" colspan="1">4.10</td><td rowspan="1" colspan="1">5.94</td><td rowspan="1" colspan="1">4.62</td><td rowspan="1" colspan="1">8.89</td></tr><tr><td rowspan="1" colspan="1"><italic><tp:taxon-name><tp:taxon-name-part taxon-name-part-type="genus" reg="Glauconycteris">G.</tp:taxon-name-part> <tp:taxon-name-part taxon-name-part-type="species" reg="egeria">egeria</tp:taxon-name-part></tp:taxon-name></italic> ♀ Mes 38</td><td rowspan="1" colspan="1">13.72</td><td rowspan="1" colspan="1">13.04</td><td rowspan="1" colspan="1">9.05</td><td rowspan="1" colspan="1">7.64</td><td rowspan="1" colspan="1">3.99</td><td rowspan="1" colspan="1">29.1</td><td rowspan="1" colspan="1">5.50</td><td rowspan="1" colspan="1">40.1</td><td rowspan="1" colspan="1">8.12</td><td rowspan="1" colspan="1">4.36</td><td rowspan="1" colspan="1">5.87</td><td rowspan="1" colspan="1">4.74</td><td rowspan="1" colspan="1">9.42</td></tr><tr><td rowspan="1" colspan="1"><italic><tp:taxon-name><tp:taxon-name-part taxon-name-part-type="genus" reg="Glauconycteris">G.</tp:taxon-name-part> <tp:taxon-name-part taxon-name-part-type="species" reg="curryae">curryae</tp:taxon-name-part></tp:taxon-name></italic> ♂ AD.2023.11.25.181</td><td rowspan="1" colspan="1">×</td><td rowspan="1" colspan="1">11.11</td><td rowspan="1" colspan="1">8.51</td><td rowspan="1" colspan="1">6.84</td><td rowspan="1" colspan="1">4.00</td><td rowspan="1" colspan="1">×</td><td rowspan="1" colspan="1">4.95</td><td rowspan="1" colspan="1">×</td><td rowspan="1" colspan="1">7.28</td><td rowspan="1" colspan="1">4.13</td><td rowspan="1" colspan="1">5.51</td><td rowspan="1" colspan="1">4.40</td><td rowspan="1" colspan="1">8.34</td></tr><tr><td rowspan="1" colspan="1"><italic><tp:taxon-name><tp:taxon-name-part taxon-name-part-type="genus" reg="Glauconycteris">G.</tp:taxon-name-part> <tp:taxon-name-part taxon-name-part-type="species" reg="curryae">curryae</tp:taxon-name-part></tp:taxon-name></italic> ♀ AD.2023.11.28.196</td><td rowspan="1" colspan="1">12.41</td><td rowspan="1" colspan="1">11.49</td><td rowspan="1" colspan="1">8.92</td><td rowspan="1" colspan="1">7.07</td><td rowspan="1" colspan="1">4.25</td><td rowspan="1" colspan="1">34.2</td><td rowspan="1" colspan="1">5.24</td><td rowspan="1" colspan="1">42.2</td><td rowspan="1" colspan="1">7.96</td><td rowspan="1" colspan="1">4.21</td><td rowspan="1" colspan="1">5.83</td><td rowspan="1" colspan="1">4.61</td><td rowspan="1" colspan="1">8.58</td></tr><tr><td rowspan="1" colspan="1"><italic><tp:taxon-name><tp:taxon-name-part taxon-name-part-type="genus" reg="Glauconycteris">G.</tp:taxon-name-part> <tp:taxon-name-part taxon-name-part-type="species" reg="lobeke">lobeke</tp:taxon-name-part></tp:taxon-name></italic> sp. nov. (holotype) ♂ AD.2023.11.19.151</td><td rowspan="1" colspan="1">12.24</td><td rowspan="1" colspan="1">11.33</td><td rowspan="1" colspan="1">8.39</td><td rowspan="1" colspan="1">6.64</td><td rowspan="1" colspan="1">4.41</td><td rowspan="1" colspan="1">36.0</td><td rowspan="1" colspan="1">5.51</td><td rowspan="1" colspan="1">45.0</td><td rowspan="1" colspan="1">7.48</td><td rowspan="1" colspan="1">4.19</td><td rowspan="1" colspan="1">5.55</td><td rowspan="1" colspan="1">4.56</td><td rowspan="1" colspan="1">8.41</td></tr><tr><td rowspan="1" colspan="1"><italic><tp:taxon-name><tp:taxon-name-part taxon-name-part-type="genus" reg="Glauconycteris">G.</tp:taxon-name-part> <tp:taxon-name-part taxon-name-part-type="species" reg="lobeke">lobeke</tp:taxon-name-part></tp:taxon-name></italic> sp.nov. (paratype) ♀ AD.2024.22.05.215</td><td rowspan="1" colspan="1">12.34</td><td rowspan="1" colspan="1">11.63</td><td rowspan="1" colspan="1">8.87</td><td rowspan="1" colspan="1">6.93</td><td rowspan="1" colspan="1">4.33</td><td rowspan="1" colspan="1">35.1</td><td rowspan="1" colspan="1">5.41</td><td rowspan="1" colspan="1">43.8</td><td rowspan="1" colspan="1">7.73</td><td rowspan="1" colspan="1">4.29</td><td rowspan="1" colspan="1">5.73</td><td rowspan="1" colspan="1">4.61</td><td rowspan="1" colspan="1">8.86</td></tr><tr><td rowspan="1" colspan="1"><italic><tp:taxon-name><tp:taxon-name-part taxon-name-part-type="genus" reg="Glauconycteris">G.</tp:taxon-name-part> <tp:taxon-name-part taxon-name-part-type="species" reg="beatrix">beatrix</tp:taxon-name-part></tp:taxon-name></italic> ♂ AD.2023.11.25.182</td><td rowspan="1" colspan="1">11.56</td><td rowspan="1" colspan="1">10.99</td><td rowspan="1" colspan="1">×</td><td rowspan="1" colspan="1">6.81</td><td rowspan="1" colspan="1">3.99</td><td rowspan="1" colspan="1">34.5</td><td rowspan="1" colspan="1">4.98</td><td rowspan="1" colspan="1">43.1</td><td rowspan="1" colspan="1">7.45</td><td rowspan="1" colspan="1">3.83</td><td rowspan="1" colspan="1">5.21</td><td rowspan="1" colspan="1">4.17</td><td rowspan="1" colspan="1">8.40</td></tr><tr><td rowspan="1" colspan="1"><italic><tp:taxon-name><tp:taxon-name-part taxon-name-part-type="genus" reg="Glauconycteris">G.</tp:taxon-name-part> <tp:taxon-name-part taxon-name-part-type="species" reg="beatrix">beatrix</tp:taxon-name-part></tp:taxon-name></italic> (holotype) ♀ NHMUK96.5.4.19</td><td rowspan="1" colspan="1">11.38</td><td rowspan="1" colspan="1">11.05</td><td rowspan="1" colspan="1">×</td><td rowspan="1" colspan="1">7.08</td><td rowspan="1" colspan="1">4.29</td><td rowspan="1" colspan="1">37.7</td><td rowspan="1" colspan="1">5.11</td><td rowspan="1" colspan="1">44.9</td><td rowspan="1" colspan="1">7.47</td><td rowspan="1" colspan="1">4.13</td><td rowspan="1" colspan="1">5.71</td><td rowspan="1" colspan="1">4.55</td><td rowspan="1" colspan="1">8.82</td></tr><tr><td rowspan="1" colspan="1"><italic><tp:taxon-name><tp:taxon-name-part taxon-name-part-type="genus" reg="Glauconycteris">G.</tp:taxon-name-part> <tp:taxon-name-part taxon-name-part-type="species" reg="beatrix">beatrix</tp:taxon-name-part></tp:taxon-name></italic> ♀ HZM.1.40181</td><td rowspan="1" colspan="1">11.77</td><td rowspan="1" colspan="1">11.23</td><td rowspan="1" colspan="1">8.51</td><td rowspan="1" colspan="1">7.12</td><td rowspan="1" colspan="1">4.12</td><td rowspan="1" colspan="1">35.0</td><td rowspan="1" colspan="1">5.44</td><td rowspan="1" colspan="1">46.2</td><td rowspan="1" colspan="1">7.62</td><td rowspan="1" colspan="1">4.04</td><td rowspan="1" colspan="1">5.79</td><td rowspan="1" colspan="1">4.48</td><td rowspan="1" colspan="1">8.51</td></tr><tr><td rowspan="1" colspan="1"><italic><tp:taxon-name><tp:taxon-name-part taxon-name-part-type="genus" reg="Glauconycteris">G.</tp:taxon-name-part> <tp:taxon-name-part taxon-name-part-type="species" reg="humeralis">humeralis</tp:taxon-name-part></tp:taxon-name></italic> ♂ HZM.1.8023</td><td rowspan="1" colspan="1">11.18</td><td rowspan="1" colspan="1">10.59</td><td rowspan="1" colspan="1">8.25</td><td rowspan="1" colspan="1">7.09</td><td rowspan="1" colspan="1">4.19</td><td rowspan="1" colspan="1">37.5</td><td rowspan="1" colspan="1">5.20</td><td rowspan="1" colspan="1">46.5</td><td rowspan="1" colspan="1">7.45</td><td rowspan="1" colspan="1">4.05</td><td rowspan="1" colspan="1">5.42</td><td rowspan="1" colspan="1">4.20</td><td rowspan="1" colspan="1">8.01</td></tr><tr><td rowspan="1" colspan="1"><italic><tp:taxon-name><tp:taxon-name-part taxon-name-part-type="genus" reg="Glauconycteris">G.</tp:taxon-name-part> <tp:taxon-name-part taxon-name-part-type="species" reg="baka">baka</tp:taxon-name-part></tp:taxon-name></italic> sp.nov. (holotype) ♂ AD.2023.07.18.18</td><td rowspan="1" colspan="1">10.73</td><td rowspan="1" colspan="1">10.43</td><td rowspan="1" colspan="1">×</td><td rowspan="1" colspan="1">6.77</td><td rowspan="1" colspan="1">4.30</td><td rowspan="1" colspan="1">40.1</td><td rowspan="1" colspan="1">5.13</td><td rowspan="1" colspan="1">47.8</td><td rowspan="1" colspan="1">7.28</td><td rowspan="1" colspan="1">3.72</td><td rowspan="1" colspan="1">5.02</td><td rowspan="1" colspan="1">4.09</td><td rowspan="1" colspan="1">8.28</td></tr></tbody></table></table-wrap><fig id="F3" position="float" orientation="portrait"><object-id xmlns:xlink="http://www.w3.org/1999/xlink" content-type="doi" xlink:type="simple">10.3897/zookeys.1282.183038.figure3</object-id><object-id xmlns:xlink="http://www.w3.org/1999/xlink" content-type="arpha" xlink:type="simple">EB123FD1-FE3B-58C0-BC53-F31919B4D2E9</object-id><label>Figure 3.</label><caption><p>Three small, morphologically similar species of <italic><tp:taxon-name><tp:taxon-name-part taxon-name-part-type="genus" reg="Glauconycteris">Glauconycteris</tp:taxon-name-part></tp:taxon-name></italic> from Cameroon with dark pelage and wings, a pale shoulder spot and no lateral stripe shown at an enlarged scale to highlight diagnostic external characters. Ventral/lateral views above, dorsal view below. <bold>A</bold>. <italic><tp:taxon-name><tp:taxon-name-part taxon-name-part-type="genus" reg="Glauconycteris">G.</tp:taxon-name-part> <tp:taxon-name-part taxon-name-part-type="species" reg="lobeke">lobeke</tp:taxon-name-part></tp:taxon-name></italic> sp. nov., ♂, holotype, AD.2023.11.19.151, Djombi village, <abbrev xmlns:xlink="http://www.w3.org/1999/xlink" xlink:title="Lobéké National Park" xlink:type="simple">LNP</abbrev>; <bold>B</bold>. <italic><tp:taxon-name><tp:taxon-name-part taxon-name-part-type="genus" reg="Glauconycteris">G.</tp:taxon-name-part> <tp:taxon-name-part taxon-name-part-type="species" reg="beatrix">beatrix</tp:taxon-name-part></tp:taxon-name></italic>, ♂, AD.2023.11.25.182, Pont cassé platform, <abbrev xmlns:xlink="http://www.w3.org/1999/xlink" xlink:title="Lobéké National Park" xlink:type="simple">LNP</abbrev>; <bold>C</bold>. <italic><tp:taxon-name><tp:taxon-name-part taxon-name-part-type="genus" reg="Glauconycteris">G.</tp:taxon-name-part> <tp:taxon-name-part taxon-name-part-type="species" reg="baka">baka</tp:taxon-name-part></tp:taxon-name></italic> sp. nov., ♂, holotype, AD.2023.07.18.18, Mambele village, <abbrev xmlns:xlink="http://www.w3.org/1999/xlink" xlink:title="Lobéké National Park" xlink:type="simple">LNP</abbrev>. See Fig. <xref ref-type="fig" rid="F8">8</xref> for additional species of the genus. Not to scale.</p></caption><graphic xmlns:xlink="http://www.w3.org/1999/xlink" xlink:href="zookeys-1282-161_article-183038__-g003.jpg" id="oo_1678571.jpg" position="float" orientation="portrait" xlink:type="simple"><uri content-type="original_file" xlink:type="simple">https://binary.pensoft.net/fig/1678571</uri></graphic></fig><fig id="F8" position="float" orientation="portrait"><object-id xmlns:xlink="http://www.w3.org/1999/xlink" content-type="doi" xlink:type="simple">10.3897/zookeys.1282.183038.figure8</object-id><object-id xmlns:xlink="http://www.w3.org/1999/xlink" content-type="arpha" xlink:type="simple">04F541A1-5B49-52B3-9287-EEF932E68067</object-id><label>Figure 8.</label><caption><p>Additional species of <italic><tp:taxon-name><tp:taxon-name-part taxon-name-part-type="genus" reg="Glauconycteris">Glauconycteris</tp:taxon-name-part></tp:taxon-name></italic> recorded in Cameroon, illustrating broader variation in size and pelage across the genus. Species order follows Table <xref ref-type="table" rid="T1">1</xref>. <bold>A</bold>. <italic><tp:taxon-name><tp:taxon-name-part taxon-name-part-type="genus" reg="Glauconycteris">G.</tp:taxon-name-part> <tp:taxon-name-part taxon-name-part-type="species" reg="superba">superba</tp:taxon-name-part></tp:taxon-name></italic>, ♂, Mes 26, Mba’a village, <abbrev xmlns:xlink="http://www.w3.org/1999/xlink" xlink:title="Dja Biosphere Reserve" xlink:type="simple">DBR</abbrev>; <bold>B</bold>. <italic><tp:taxon-name><tp:taxon-name-part taxon-name-part-type="genus" reg="Glauconycteris">G.</tp:taxon-name-part> <tp:taxon-name-part taxon-name-part-type="species" reg="gleni">gleni</tp:taxon-name-part></tp:taxon-name></italic>, ♂, (subadult), AD.2024.22.05.222, Yenga fishing site, <abbrev xmlns:xlink="http://www.w3.org/1999/xlink" xlink:title="Lobéké National Park" xlink:type="simple">LNP</abbrev>; <bold>C</bold>. <italic><tp:taxon-name><tp:taxon-name-part taxon-name-part-type="genus" reg="Glauconycteris">G.</tp:taxon-name-part> <tp:taxon-name-part taxon-name-part-type="species" reg="variegata">variegata</tp:taxon-name-part></tp:taxon-name></italic>, ♂, AD.2024.Z73, Zega village, <abbrev xmlns:xlink="http://www.w3.org/1999/xlink" xlink:title="Lobéké National Park" xlink:type="simple">LNP</abbrev>; <bold>D</bold>. <italic><tp:taxon-name><tp:taxon-name-part taxon-name-part-type="genus" reg="Glauconycteris">G.</tp:taxon-name-part> <tp:taxon-name-part taxon-name-part-type="species" reg="argentata">argentata</tp:taxon-name-part></tp:taxon-name></italic>, ♂, Mbouroukou école publique, Mount Manengouba National Park; <bold>E</bold>. <italic><tp:taxon-name><tp:taxon-name-part taxon-name-part-type="genus" reg="Glauconycteris">G.</tp:taxon-name-part> <tp:taxon-name-part taxon-name-part-type="species" reg="curryae">curryae</tp:taxon-name-part></tp:taxon-name></italic>, ♂, AD.2023.11.25.181, Pont cassé platform, <abbrev xmlns:xlink="http://www.w3.org/1999/xlink" xlink:title="Lobéké National Park" xlink:type="simple">LNP</abbrev>. The focal, closely related species are illustrated at larger scale in Fig. <xref ref-type="fig" rid="F3">3</xref>. Not to scale.</p></caption><graphic xmlns:xlink="http://www.w3.org/1999/xlink" xlink:href="zookeys-1282-161_article-183038__-g008.jpg" id="oo_1678576.jpg" position="float" orientation="portrait" xlink:type="simple"><uri content-type="original_file" xlink:type="simple">https://binary.pensoft.net/fig/1678576</uri></graphic></fig><fig id="F4" position="float" orientation="portrait"><object-id xmlns:xlink="http://www.w3.org/1999/xlink" content-type="doi" xlink:type="simple">10.3897/zookeys.1282.183038.figure4</object-id><object-id xmlns:xlink="http://www.w3.org/1999/xlink" content-type="arpha" xlink:type="simple">CBB2D08F-A908-5D9E-8126-B332DBC5B025</object-id><label>Figure 4.</label><caption><p>Tragi of ten of the 11 species of <italic><tp:taxon-name><tp:taxon-name-part taxon-name-part-type="genus" reg="Glauconycteris">Glauconycteris</tp:taxon-name-part></tp:taxon-name></italic> known from Cameroon, with <italic><tp:taxon-name><tp:taxon-name-part taxon-name-part-type="genus" reg="Glauconycteris">G.</tp:taxon-name-part> <tp:taxon-name-part taxon-name-part-type="species" reg="humeralis">humeralis</tp:taxon-name-part></tp:taxon-name></italic> for comparative purposes. Species order follows Table <xref ref-type="table" rid="T1">1</xref>. <bold>A</bold>. <italic><tp:taxon-name><tp:taxon-name-part taxon-name-part-type="genus" reg="Glauconycteris">G.</tp:taxon-name-part> <tp:taxon-name-part taxon-name-part-type="species" reg="superba">superba</tp:taxon-name-part></tp:taxon-name></italic>, ♂, Mes 26, Mba’a village, <abbrev xmlns:xlink="http://www.w3.org/1999/xlink" xlink:title="Dja Biosphere Reserve" xlink:type="simple">DBR</abbrev>; <bold>B</bold>. <italic><tp:taxon-name><tp:taxon-name-part taxon-name-part-type="genus" reg="Glauconycteris">G.</tp:taxon-name-part> <tp:taxon-name-part taxon-name-part-type="species" reg="gleni">gleni</tp:taxon-name-part></tp:taxon-name></italic>, ♂ (subadult), AD.2024.22.05.222, Yenga fishing site, <abbrev xmlns:xlink="http://www.w3.org/1999/xlink" xlink:title="Lobéké National Park" xlink:type="simple">LNP</abbrev>; <bold>C</bold>. <italic><tp:taxon-name><tp:taxon-name-part taxon-name-part-type="genus" reg="Glauconycteris">G.</tp:taxon-name-part> <tp:taxon-name-part taxon-name-part-type="species" reg="variegata">variegata</tp:taxon-name-part></tp:taxon-name></italic>, ♀, HZM.7.39901, Barotseland, Zambia; <bold>D</bold>. <italic><tp:taxon-name><tp:taxon-name-part taxon-name-part-type="genus" reg="Glauconycteris">G.</tp:taxon-name-part> <tp:taxon-name-part taxon-name-part-type="species" reg="alboguttata">alboguttata</tp:taxon-name-part></tp:taxon-name></italic>, ♀, HZM.1.40172, Lekoumou, Congo; <bold>E</bold>. <italic><tp:taxon-name><tp:taxon-name-part taxon-name-part-type="genus" reg="Glauconycteris">G.</tp:taxon-name-part> <tp:taxon-name-part taxon-name-part-type="species" reg="argentata">argentata</tp:taxon-name-part></tp:taxon-name></italic>, ♂, Mbouroukou école publique, Mount Manengouba National Park; <bold>F</bold>. <italic><tp:taxon-name><tp:taxon-name-part taxon-name-part-type="genus" reg="Glauconycteris">G.</tp:taxon-name-part> <tp:taxon-name-part taxon-name-part-type="species" reg="egeria">egeria</tp:taxon-name-part></tp:taxon-name></italic>, ♀, Blandjock village, <abbrev xmlns:xlink="http://www.w3.org/1999/xlink" xlink:title="Dja Biosphere Reserve" xlink:type="simple">DBR</abbrev>; <bold>G</bold>. <italic><tp:taxon-name><tp:taxon-name-part taxon-name-part-type="genus" reg="Glauconycteris">G.</tp:taxon-name-part> <tp:taxon-name-part taxon-name-part-type="species" reg="lobeke">lobeke</tp:taxon-name-part></tp:taxon-name></italic> sp. nov., ♂, holotype, AD.2023.11.19.151, Djombi village, <abbrev xmlns:xlink="http://www.w3.org/1999/xlink" xlink:title="Lobéké National Park" xlink:type="simple">LNP</abbrev>; <bold>H</bold>. <italic><tp:taxon-name><tp:taxon-name-part taxon-name-part-type="genus" reg="Glauconycteris">G.</tp:taxon-name-part> <tp:taxon-name-part taxon-name-part-type="species" reg="curryae">curryae</tp:taxon-name-part></tp:taxon-name></italic>, ♀, AD.2023.11.28.196, Bai petite savane platform, <abbrev xmlns:xlink="http://www.w3.org/1999/xlink" xlink:title="Lobéké National Park" xlink:type="simple">LNP</abbrev>; <bold>I</bold>. <italic><tp:taxon-name><tp:taxon-name-part taxon-name-part-type="genus" reg="Glauconycteris">G.</tp:taxon-name-part> <tp:taxon-name-part taxon-name-part-type="species" reg="beatrix">beatrix</tp:taxon-name-part></tp:taxon-name></italic>, ♂, AD.2023.11.25.182, Pont cassé platform, <abbrev xmlns:xlink="http://www.w3.org/1999/xlink" xlink:title="Lobéké National Park" xlink:type="simple">LNP</abbrev>; <bold>J</bold>. <italic><tp:taxon-name><tp:taxon-name-part taxon-name-part-type="genus" reg="Glauconycteris">G.</tp:taxon-name-part> <tp:taxon-name-part taxon-name-part-type="species" reg="humeralis">humeralis</tp:taxon-name-part></tp:taxon-name></italic>, ♂, HZM.1.8023, Avakuhi, <abbrev xmlns:xlink="http://www.w3.org/1999/xlink" xlink:title="Democratic Republic of Congo" xlink:type="simple">DRC</abbrev>; <bold>K</bold>. <italic><tp:taxon-name><tp:taxon-name-part taxon-name-part-type="genus" reg="Glauconycteris">G.</tp:taxon-name-part> <tp:taxon-name-part taxon-name-part-type="species" reg="baka">baka</tp:taxon-name-part></tp:taxon-name></italic> sp. nov., ♂, holotype, AD.2023.07.18.18, Mambele village, <abbrev xmlns:xlink="http://www.w3.org/1999/xlink" xlink:title="Lobéké National Park" xlink:type="simple">LNP</abbrev>. All specimens from Cameroon, unless otherwise stated. Not to scale.</p></caption><graphic xmlns:xlink="http://www.w3.org/1999/xlink" xlink:href="zookeys-1282-161_article-183038__-g004.jpg" id="oo_1678572.jpg" position="float" orientation="portrait" xlink:type="simple"><uri content-type="original_file" xlink:type="simple">https://binary.pensoft.net/fig/1678572</uri></graphic></fig><fig id="F5" position="float" orientation="portrait"><object-id xmlns:xlink="http://www.w3.org/1999/xlink" content-type="doi" xlink:type="simple">10.3897/zookeys.1282.183038.figure5</object-id><object-id xmlns:xlink="http://www.w3.org/1999/xlink" content-type="arpha" xlink:type="simple">66E165D4-D489-5570-AB12-9D1D86C8BDB0</object-id><label>Figure 5.</label><caption><p>Bacula of eight of the 11 species of <italic><tp:taxon-name><tp:taxon-name-part taxon-name-part-type="genus" reg="Glauconycteris">Glauconycteris</tp:taxon-name-part></tp:taxon-name></italic> known from Cameroon, with <italic><tp:taxon-name><tp:taxon-name-part taxon-name-part-type="genus" reg="Glauconycteris">G.</tp:taxon-name-part> <tp:taxon-name-part taxon-name-part-type="species" reg="humeralis">humeralis</tp:taxon-name-part></tp:taxon-name></italic> for comparative purposes. Species order follows Table <xref ref-type="table" rid="T1">1</xref>. <bold>A</bold>. <italic><tp:taxon-name><tp:taxon-name-part taxon-name-part-type="genus" reg="Glauconycteris">G.</tp:taxon-name-part> <tp:taxon-name-part taxon-name-part-type="species" reg="superba">superba</tp:taxon-name-part></tp:taxon-name></italic>, Mes 26, Mba’a village, <abbrev xmlns:xlink="http://www.w3.org/1999/xlink" xlink:title="Dja Biosphere Reserve" xlink:type="simple">DBR</abbrev>; <bold>B</bold>. <italic><tp:taxon-name><tp:taxon-name-part taxon-name-part-type="genus" reg="Glauconycteris">G.</tp:taxon-name-part> <tp:taxon-name-part taxon-name-part-type="species" reg="gleni">gleni</tp:taxon-name-part></tp:taxon-name></italic>, (subadult), AD.2024.22.05.222, Yenga fishing site, <abbrev xmlns:xlink="http://www.w3.org/1999/xlink" xlink:title="Lobéké National Park" xlink:type="simple">LNP</abbrev>; <bold>C</bold>. <italic><tp:taxon-name><tp:taxon-name-part taxon-name-part-type="genus" reg="Glauconycteris">G.</tp:taxon-name-part> <tp:taxon-name-part taxon-name-part-type="species" reg="variegata">variegata</tp:taxon-name-part></tp:taxon-name></italic>, HZM.1.1770, Garissa, Kenya; <bold>D</bold>. <italic><tp:taxon-name><tp:taxon-name-part taxon-name-part-type="genus" reg="Glauconycteris">G.</tp:taxon-name-part> <tp:taxon-name-part taxon-name-part-type="species" reg="argentata">argentata</tp:taxon-name-part></tp:taxon-name></italic>, Mbouroukou école publique, Mount Manengouba National Park; <bold>E</bold>. <italic><tp:taxon-name><tp:taxon-name-part taxon-name-part-type="genus" reg="Glauconycteris">G.</tp:taxon-name-part> <tp:taxon-name-part taxon-name-part-type="species" reg="lobeke">lobeke</tp:taxon-name-part></tp:taxon-name></italic> sp. nov., holotype, AD.2023.11.19.151, Djombi village, <abbrev xmlns:xlink="http://www.w3.org/1999/xlink" xlink:title="Lobéké National Park" xlink:type="simple">LNP</abbrev>; <bold>F</bold>. <italic><tp:taxon-name><tp:taxon-name-part taxon-name-part-type="genus" reg="Glauconycteris">G.</tp:taxon-name-part> <tp:taxon-name-part taxon-name-part-type="species" reg="curryae">curryae</tp:taxon-name-part></tp:taxon-name></italic>, AD.2023.11.25.181, Pont cassé platform, <abbrev xmlns:xlink="http://www.w3.org/1999/xlink" xlink:title="Lobéké National Park" xlink:type="simple">LNP</abbrev>; <bold>G</bold>. <italic><tp:taxon-name><tp:taxon-name-part taxon-name-part-type="genus" reg="Glauconycteris">G.</tp:taxon-name-part> <tp:taxon-name-part taxon-name-part-type="species" reg="beatrix">beatrix</tp:taxon-name-part></tp:taxon-name></italic>, AD.2023.11.25.182, Pont cassé platform, <abbrev xmlns:xlink="http://www.w3.org/1999/xlink" xlink:title="Lobéké National Park" xlink:type="simple">LNP</abbrev>; <bold>H</bold>. <italic><tp:taxon-name><tp:taxon-name-part taxon-name-part-type="genus" reg="Glauconycteris">G.</tp:taxon-name-part> <tp:taxon-name-part taxon-name-part-type="species" reg="humeralis">humeralis</tp:taxon-name-part></tp:taxon-name></italic>, HZM.1.8023, Avakuhi, <abbrev xmlns:xlink="http://www.w3.org/1999/xlink" xlink:title="Democratic Republic of Congo" xlink:type="simple">DRC</abbrev>, <bold>I</bold>. <italic><tp:taxon-name><tp:taxon-name-part taxon-name-part-type="genus" reg="Glauconycteris">G.</tp:taxon-name-part> <tp:taxon-name-part taxon-name-part-type="species" reg="baka">baka</tp:taxon-name-part></tp:taxon-name></italic> sp. nov., holotype, AD.2023.07.18.18, Mambele village, <abbrev xmlns:xlink="http://www.w3.org/1999/xlink" xlink:title="Lobéké National Park" xlink:type="simple">LNP</abbrev>. Specimens from Cameroon, unless otherwise stated. Not to scale.</p></caption><graphic xmlns:xlink="http://www.w3.org/1999/xlink" xlink:href="zookeys-1282-161_article-183038__-g005.jpg" id="oo_1678573.jpg" position="float" orientation="portrait" xlink:type="simple"><uri content-type="original_file" xlink:type="simple">https://binary.pensoft.net/fig/1678573</uri></graphic></fig><fig id="F6" position="float" orientation="portrait"><object-id xmlns:xlink="http://www.w3.org/1999/xlink" content-type="doi" xlink:type="simple">10.3897/zookeys.1282.183038.figure6</object-id><object-id xmlns:xlink="http://www.w3.org/1999/xlink" content-type="arpha" xlink:type="simple">7C53291C-F6D0-5D47-BA52-8D1F2C2ADDF9</object-id><label>Figure 6.</label><caption><p>Skulls of the three species of small <italic><tp:taxon-name><tp:taxon-name-part taxon-name-part-type="genus" reg="Glauconycteris">Glauconycteris</tp:taxon-name-part></tp:taxon-name></italic> from Cameroon with dark pelage and wings, a pale shoulder spot and no lateral stripe, with <italic><tp:taxon-name><tp:taxon-name-part taxon-name-part-type="genus" reg="Glauconycteris">G.</tp:taxon-name-part> <tp:taxon-name-part taxon-name-part-type="species" reg="humeralis">humeralis</tp:taxon-name-part></tp:taxon-name></italic> for comparative purposes. <bold>A</bold>. <italic><tp:taxon-name><tp:taxon-name-part taxon-name-part-type="genus" reg="Glauconycteris">G.</tp:taxon-name-part> <tp:taxon-name-part taxon-name-part-type="species" reg="lobeke">lobeke</tp:taxon-name-part></tp:taxon-name></italic> sp. nov., ♂, holotype, AD.2023.11.19.151, Djombi village, <abbrev xmlns:xlink="http://www.w3.org/1999/xlink" xlink:title="Lobéké National Park" xlink:type="simple">LNP</abbrev>; <bold>B</bold>. <italic><tp:taxon-name><tp:taxon-name-part taxon-name-part-type="genus" reg="Glauconycteris">G.</tp:taxon-name-part> <tp:taxon-name-part taxon-name-part-type="species" reg="beatrix">beatrix</tp:taxon-name-part></tp:taxon-name></italic>, ♂, AD.2023.11.25.182, Pont cassé platform, <abbrev xmlns:xlink="http://www.w3.org/1999/xlink" xlink:title="Lobéké National Park" xlink:type="simple">LNP</abbrev>; <bold>C</bold>. <italic><tp:taxon-name><tp:taxon-name-part taxon-name-part-type="genus" reg="Glauconycteris">G.</tp:taxon-name-part> <tp:taxon-name-part taxon-name-part-type="species" reg="beatrix">beatrix</tp:taxon-name-part></tp:taxon-name></italic>, ♀, holotype, <abbrev xmlns:xlink="http://www.w3.org/1999/xlink" content-type="institution" xlink:title="Natural History Museum, UK" xlink:type="simple">NHMUK</abbrev>.95.5.4.19, Equatorial Guinea; <bold>D</bold>. <italic><tp:taxon-name><tp:taxon-name-part taxon-name-part-type="genus" reg="Glauconycteris">G.</tp:taxon-name-part> <tp:taxon-name-part taxon-name-part-type="species" reg="humeralis">humeralis</tp:taxon-name-part></tp:taxon-name></italic>, ♀, holotype, AMNH M49013, Medje, <abbrev xmlns:xlink="http://www.w3.org/1999/xlink" xlink:title="Democratic Republic of Congo" xlink:type="simple">DRC</abbrev> [lateral view is reversed]; <bold>E</bold>. <italic><tp:taxon-name><tp:taxon-name-part taxon-name-part-type="genus" reg="Glauconycteris">G.</tp:taxon-name-part> <tp:taxon-name-part taxon-name-part-type="species" reg="baka">baka</tp:taxon-name-part></tp:taxon-name></italic> sp. nov., ♂, holotype, AD.2023.07.18.18, Mambele village, <abbrev xmlns:xlink="http://www.w3.org/1999/xlink" xlink:title="Lobéké National Park" xlink:type="simple">LNP</abbrev>. Specimens from Cameroon, unless otherwise stated. Scale bars: 5 mm.</p></caption><graphic xmlns:xlink="http://www.w3.org/1999/xlink" xlink:href="zookeys-1282-161_article-183038__-g006.jpg" id="oo_1678574.jpg" position="float" orientation="portrait" xlink:type="simple"><uri content-type="original_file" xlink:type="simple">https://binary.pensoft.net/fig/1678574</uri></graphic></fig><fig id="F7" position="float" orientation="portrait"><object-id xmlns:xlink="http://www.w3.org/1999/xlink" content-type="doi" xlink:type="simple">10.3897/zookeys.1282.183038.figure7</object-id><object-id xmlns:xlink="http://www.w3.org/1999/xlink" content-type="arpha" xlink:type="simple">F82588F8-0752-59B8-AB5D-A7F8F2606E7A</object-id><label>Figure 7.</label><caption><p>Maxillary and mandibular dentition of the three species of small <italic><tp:taxon-name><tp:taxon-name-part taxon-name-part-type="genus" reg="Glauconycteris">Glauconycteris</tp:taxon-name-part></tp:taxon-name></italic> from Cameroon with dark pelage and wings, a pale shoulder and no lateral stripe, with <italic><tp:taxon-name><tp:taxon-name-part taxon-name-part-type="genus" reg="Glauconycteris">G.</tp:taxon-name-part> <tp:taxon-name-part taxon-name-part-type="species" reg="humeralis">humeralis</tp:taxon-name-part></tp:taxon-name></italic> for comparative purposes. <bold>A</bold>. <italic><tp:taxon-name><tp:taxon-name-part taxon-name-part-type="genus" reg="Glauconycteris">G.</tp:taxon-name-part> <tp:taxon-name-part taxon-name-part-type="species" reg="lobeke">lobeke</tp:taxon-name-part></tp:taxon-name></italic> sp. nov., ♂, holotype, AD.2023.11.19.151, Djombi village, <abbrev xmlns:xlink="http://www.w3.org/1999/xlink" xlink:title="Lobéké National Park" xlink:type="simple">LNP</abbrev>; <bold>B</bold>. <italic><tp:taxon-name><tp:taxon-name-part taxon-name-part-type="genus" reg="Glauconycteris">G.</tp:taxon-name-part> <tp:taxon-name-part taxon-name-part-type="species" reg="beatrix">beatrix</tp:taxon-name-part></tp:taxon-name></italic>, ♂, AD.2023.11.25.182, Pont cassé platform, <abbrev xmlns:xlink="http://www.w3.org/1999/xlink" xlink:title="Lobéké National Park" xlink:type="simple">LNP</abbrev>; <bold>C</bold>. <italic><tp:taxon-name><tp:taxon-name-part taxon-name-part-type="genus" reg="Glauconycteris">G.</tp:taxon-name-part> <tp:taxon-name-part taxon-name-part-type="species" reg="humeralis">humeralis</tp:taxon-name-part></tp:taxon-name></italic>, ♂, HZM.1.8023, Avakuhi, <abbrev xmlns:xlink="http://www.w3.org/1999/xlink" xlink:title="Democratic Republic of Congo" xlink:type="simple">DRC</abbrev>; <bold>D</bold>. <italic><tp:taxon-name><tp:taxon-name-part taxon-name-part-type="genus" reg="Glauconycteris">G.</tp:taxon-name-part> <tp:taxon-name-part taxon-name-part-type="species" reg="baka">baka</tp:taxon-name-part></tp:taxon-name></italic> sp. nov., ♂, holotype, AD.2023.07.18.18, Mambele village, <abbrev xmlns:xlink="http://www.w3.org/1999/xlink" xlink:title="Lobéké National Park" xlink:type="simple">LNP</abbrev>. Specimens from Cameroon, unless otherwise stated. Scale bar: 5 mm.</p></caption><graphic xmlns:xlink="http://www.w3.org/1999/xlink" xlink:href="zookeys-1282-161_article-183038__-g007.jpg" id="oo_1678575.jpg" position="float" orientation="portrait" xlink:type="simple"><uri content-type="original_file" xlink:type="simple">https://binary.pensoft.net/fig/1678575</uri></graphic></fig></tp:treatment-sec><ref-list><ref id="B29"><mixed-citation xmlns:xlink="http://www.w3.org/1999/xlink" xlink:type="simple">Hassanin A, Colombo R, Gembu GC, Merle M, Tu VT, Görföl T, Musaba Akawa P, Csorba G, Kearney T, Monadjem A, Ing RK (2018) Multilocus phylogeny and species delimitation within the genus <italic><tp:taxon-name><tp:taxon-name-part taxon-name-part-type="genus">Glauconycteris</tp:taxon-name-part></tp:taxon-name></italic> (<tp:taxon-name><tp:taxon-name-part taxon-name-part-type="order">Chiroptera</tp:taxon-name-part></tp:taxon-name>, <tp:taxon-name><tp:taxon-name-part taxon-name-part-type="family">Vespertilionidae</tp:taxon-name-part></tp:taxon-name>), with the description of a new bat species from the Tshopo Province of the Democratic Republic of the Congo. Journal of Zoological Systematics and Evolutionary Research 56: 1–22. <ext-link xlink:href="10.1111/jzs.12176" ext-link-type="doi" xlink:type="simple">https://doi.org/10.1111/jzs.12176</ext-link></mixed-citation></ref><ref id="B59"><mixed-citation xmlns:xlink="http://www.w3.org/1999/xlink" xlink:type="simple">Monadjem A, Taylor PJ, Jacobs D, Cotterill FPD (2017f) <italic><tp:taxon-name><tp:taxon-name-part taxon-name-part-type="genus">Glauconycteris</tp:taxon-name-part> <tp:taxon-name-part taxon-name-part-type="species">beatrix</tp:taxon-name-part></tp:taxon-name></italic>. The IUCN Red List of Threatened Species 2017: e.T44791A22068514. <ext-link xlink:href="10.2305/IUCN.UK.2017-2.RLTS.T44791A22068514.en" ext-link-type="doi" xlink:type="simple">https://doi.org/10.2305/IUCN.UK.2017-2.RLTS.T44791A22068514.en</ext-link> [Accessed 10 December 2025]</mixed-citation></ref><ref id="B63"><mixed-citation xmlns:xlink="http://www.w3.org/1999/xlink" xlink:type="simple">Monadjem A, Montauban C, Webala PW, Laverty TM, Bakwo-Fils EM, Torrent L, Tanshi I, Kane A, Rutrough AL, Waldien DL, Taylor PJ (2024) African bat database: curated data of occurrences, distributions and conservation metrics for sub-Saharan bats. Scientific Data 11: 1309. <ext-link xlink:href="10.1038/S41597-024-04170-7" ext-link-type="doi" xlink:type="simple">https://doi.org/10.1038/S41597-024-04170-7</ext-link></mixed-citation></ref><ref id="B85"><mixed-citation xmlns:xlink="http://www.w3.org/1999/xlink" xlink:type="simple">Torrent L, Garin I, Aihartza J, Nguema Alene EA, Monadjem A, Juste J (2025a) A systematic revision of Equatorial Guinea’s bats confirms a biodiversity hotspot in Central Africa. Biological Journal of the Linnean Society 146(4): blaf120. <ext-link xlink:href="10.1093/biolinnean/blaf120" ext-link-type="doi" xlink:type="simple">https://doi.org/10.1093/biolinnean/blaf120</ext-link></mixed-citation></ref></ref-list></tp:taxon-treatment>
