# Supplementary material for: An integrated taxonomic and conservation assessment of Glauconycteris (Chiroptera, Vespertilionidae) in Cameroon, with the description of two new species from the Northwestern Congolian Lowland Forest
Source: Zookeys. 2026 Jun 15;1282:161–204. doi: 10.3897/zookeys.1282.183038 (PMC13288025; doi:10.3897/zookeys.1282.183038)
Supplement: Supplementary material 2 — Supplementary information 2 [file zookeys-1282-161_article-183038__-s002.xlsx]

## Sheet: Sheet1
Table S2. Definitions of external and craniodental measurements (in mm)
Definitions follow Bates and Harrison (1997)
Measurement	Abbreviation	Definition
Forearm length	FA	From the elbow to the extremity of the carpus with the wing folded
Tibia length	TIB	From the knee joint to the ankle
Foot length	HF	From the extremity of the heel behind the os calcis to the extremity of the longest digit, excluding hairs and claws
Ear length	E	From the lower border of the external auditory meatus to the tip of the pinna
Ear length	E	From the lower border of the external auditory meatus to the tip of the pinna
Fifth metacarpal	5MET	As above for the fifth metacarpal
Fourth metacarpal	4MET	As above for the fourth metacarpal
Third metacarpal	3MET	From the extremity of the carpus to the distal extremity of the metacarpal
First phalanx of fifth digit	1P5D	From the proximal to the distal extremity of the phalanx
Second phalanx of fifth digit	2P5D	From the proximal to the distal extremity of the phalanx
First phalanx of third digit	1P3D	From the proximal to the distal extremity of the phalanx
Second phalanx of third digit	2P3D	From the proximal to the distal extremity of the phalanx
Proportional length of second phalanx of the third digit compared to the first phalanx of the third digit	2P3D/1P3D x100	Expressed as a %
Greatest length of baculum	GLB	From the most anterior to the most posterior point (measured along the midline)
Greatest skull length	GSL	From the most projecting point at each extremity, regardless of structure
Condyle–canine length	CCL	From the exoccipital condyle to the anterior alveolus of the canine
Zygomatic breadth	ZB	Greatest width of the skull across the zygomatic arches
Breadth of braincase	BB	Greatest width at the posterior roots of the zygomatic arches
Postorbital constriction	PC	Narrowest width across the constriction posterior to the orbits
Proportional width of the postorbital constriction compared to the greatest skull length	PC/GSL x 100	Expressed as a %
Braincase height	BH	From the base of the skull to the highest point of the braincase
Proportional height of the braincase as compared to the greatest length of skull	BH/GSL x 100	Expressed as a %
Mastoid breadth	MB	Maximum distance across the mastoid processes
Upper toothrow length	C-M3	From the anterior part of the upper canine to the posterior crown of the third upper molar
Palatal width	M3–M3	Across the outer borders of the third upper molars at the widest point
Lower toothrow length	c–m3	From the anterior part of the lower canine to the posterior crown of the third lower molar
Mandible length	MAND	From the posterior condyle to the anterior mandible including incisors
Tooth abbreviations are as follows: I, incisor; C, canine; P, premolar; M, molar; with upper teeth in uppercase and lower teeth in lowercase.
